# Supplementary material for: Mechanical Ventilation and Clinical Outcomes in Patients with Acute Myocardial Infarction: A Retrospective Observational Study
Source: PLoS One. 2016 Mar 15;11(3):e0151302. doi: 10.1371/journal.pone.0151302 (PMC4792462; doi:10.1371/journal.pone.0151302)
Supplement: S1 Dataset — (XLS) [file pone.0151302.s001.xls]

## Sheet: Data.AMI.MV 1610 pts
Paciente	Year	Gender	Age	BMI	Hospital_stay	KILLIP	STEMI	Diabete	Hypertension	COPD	Peak_Troponin	Smoking	Death	MV	LVEF	TIMI	previous AMI	previous Stroke	ACE_ARB	ELEG_TR	Reperfusion	AAS	Betablocker	Thienopyridine
1	2004	1	60	27.7	3			0	0	0	30200	1	0	0	46		0	0	1	0	1	1	1	1
2	2004	2	84	22.1	9			1	1	0	3200	0	0	0	35		1	0	1	0	1	1	1	1
3	2004	2	61	26.2	6			1	1	0	44900	1		0	52		0	0	1	1	1	1	1	1
4	2004	2	70	26.5	5	1	1	0	1	0	2500	1	0	0	60	2	0	0	0	1	1	1	1	1
5	2004	2	86	26.3	9			1	1	0	275000	0	0	0	60		0	0	1	1	1	1	1	1
6	2004	2	41	30.8	4			0	0	0	6700	0	0	0			0	0	0	0	1	1	1	1
7	2004	2	45	30.9	4			0	0	0	84000	1	0	0	78		0	0	1	0	1	1	1	1
8	2004	2	82	25.5	5	1	2	0	0	0	2100	0	0	0	72	3	0	0	0	0	1	1	1	1
9	2004	2	59	26.6	10			0	0	0	38900	1		0	40		1	0	1	1	1	1	1	1
10	2004	2	79	36.5	30			0	0	0	2600	0	1	0	58		0	0	0	1	1	0	0	1
11	2004	2	58	25.8	4			0	1	0	390	1	0	0	60		0	0	0	1	1	1	1	1
12	2004	1	87	24.4	15			0	0	0	50100	0		0	55		0	0	0	1	1	1	1	1
13	2004	1	77	23.6	25			1	1	0	16200	0	1	0	70		0	0	0	0	0	0	0	0
14	2004	2	81	23.7	26			1	1	0	89800	0	1	0	30		0	0	0	1	1	0	0	1
15	2004	1	72	28.6	2			0	1	0	7200	0	0	0	69		0	0	0	0	0	0	1	1
16	2004	2	81		0			0	0	0	34900	0	1	0	50		0	0	0	1	0	0	0	0
17	2004	1	66	24.6	6			0	1	0	150	1	0	0	73		0	0	0	0	1	1	1	1
18	2004	2	69	23	6					0	161000			0	67			0
19	2004	2	82	29.1	16			0	0	0	164000	0		0	34		0	0	0	1	1	1	1	1
20	2004	2	68	26.5	7			0	1	0	158600	1	0	0	50		1	0	1	0	1	1	1	1
21	2004	1	77	30.9	8			0	1	0	3600	0		0	34		0	0	1	0	1	1	1	1
22	2004	2	77	26.7	21			0	0	0	5600	0		0	60		0	0	0	1	1	1	1	1
23	2004	2	52	25.3	310			0	0	0	3200	1	0	0	49		1	0	0	0	1	1	1	1
24	2004	1	74	24.9	4			0	1	0	9900	0		0	44		0	0	1	0	1	1	1	1
25	2004	2	78	26	3			0	0	0	9300	0		0	55		0	0	1	0	1	1	1	1
26	2004	1	84	25	7			0	0	0	8500	0	0	0	61		0	0	0	1	1	1	1	1
27	2004	1	64	22.7	5			0	0	0	1600	0	1	0	25		0	0	0	0	0	0	0	0
28	2004	2	68	26.2	29			0	1	0	92100	0	0	0	50		1	0	1	0	0	1	0	1
29	2004	2	79	26.8	10			1	0	0	20100	0	0	0	50		0	0	0	1	1	1	1	1
30	2004	2	84	30	4			0	0	0	150	0		0	61		0	0	0	0	0	1	1	1
31	2004	1	41	26.5	4			1	1	0	160	0		0	53		0	0	1	0	1	1	1	1
32	2004	2	53	26	4			0	1	0	1600	1		0	63		0	0	0	1	1	1	1	1
33	2004	2	78	22.5	9			1	0	0	11000	0	0	0	30		1	0	1	0	0	1	0	1
34	2004	2	58	25.1	12			1	0	0	11900	1	0	0	54		0	0	0	1	1	1	1	1
35	2004	2	48	29.1	3			0	0	0	3700	0		0	55		0	0	0	0	1	1	1	1
36	2004	2	70		2			0	1	0		0	0	0	67		0	0	0	0	1	1	1	1
37	2004	2	67	31	5			1	1	0	26600	0	0	0			0	0	1	0	1	1	1	1
38	2004	2	67	20.3	7			0	1	0	93800	0	0	0	50		0	0	0	0	1	1	1	1
39	2004	1	81	21.9	20			0	0	0	29800	0		0	40		0	0	0	0	0	1	0	0
40	2004	2	76		6			0	0	0	12100	0		0			0	0	0	0	0	1	1	0
41	2004	1	79	23.1	12			1	1	0	1900	0	0	0			1	0	0	0	1	1	1	0
42	2004	1	91	20.3	4			0	1	0	6000	0		0	57		0	0	1	0	0	1	1	0
43	2004	1	97	21.6	8			0	1	0	190	0	0	0	48		0	0	1	0	0	1	0	1
44	2004	2	67	28.4	6			0	1	0	3300	0	0	0	60		0	0	0	0	1	1	1	1
45	2004	2	50	35.3	6			1	0	0	138000	1		0	48		0	0	1	1	1	1	1	1
46	2004	2	73	24.9	2			0	0	0	150	0	0	0	63		0	0	0	0	0	0	0	0
47	2004	2	75	31.6	12			1	1	0	26700	1	0	0	37		0	0	1	0	1	1	1	1
48	2004	1	69	19.9	5			0	1	0	21400	0	0	0	50		0	0	0	0	1	1	1	1
49	2004	2	51	25	4			0	0	0	240	0	0	0	61		1	0	0	0	1	1	1	1
50	2004	1	92	24.4	14			0	0	0	3900	0	0	0	37		0	0	0	0	0	1	0
51	2004	2	50	29.2	3			0	0	0	4600	0	0	0	63		0	0	0	1	1	1	1	1
52	2004	2	66	25.6	6			0	1	0	2300	0		0	61		0	0	1	0	1	1	1	1
53	2004	1	94	30.2	40					0	3600		1	0	50			0	0		1			1
54	2004	2	69	34.2	11			0	0	0	5300	0	0	0	68		0	0	1	0	1	1	1	0
55	2004	2	94	21.7	12			0	0	0	230	0	0	0	40		1	0	1	0	1	1	1	1
56	2004	1	54	25.2	3			1	1	0		0		0	65		0	0	1	0	1	1	1	1
57	2004	2	61	23.6	11			1	0	0	150	1	1	0	58		0	0	0	0	0	0	0
58	2004	2	65	23.8	9			0	0	0	295000	0	0	0	33		0	0	1	1	1	1	1
59	2004	2	70	23.1	3			1	0	0	3500	0	0	0	57		0	0	0	0	1	1	1	1
60	2004	2	47	22.7	2			0	0	0	830	0		0			0	0	1	0	1	1	1	1
61	2004	2	65	33.8	4			0	1	0		0	0	0	64		0	0	0	0	1	0	1	1
62	2004	2	43	26.8	8			1	1	0	104000	0	0	0	48		0	0	1	1	1	1	1	1
63	2004	2	76	23.9	8			0	0	0	38200	1	0	0	40		0	0	1	1	1	1	1	1
64	2004	2	82	27.1	5			0	1	0	15500	0	0	0	66		0	0	0	0	1	1	1	1
65	2004	2	75	27.4	6			0	1	0	4900	0	0	0	100		0	0	1	0	1	0	1	0
66	2004	2	76	24.4	4			0	0	0		0		0	51		0	0	0	1	1	1	0	1
67	2004	2	57	30.2	3			0	0	0	7400	0	0	0	59		0	0	0	0	1	1	0	1
68	2004	2	66	28.4	1			0	1	0	150	0	0	0	58		0	0	0	0	0	1	0
69	2004	1	79	30.2	9			1	1	0	1800	0	1	0	57		0	0	1	0	1	1	1	0
70	2004	1	55	26.4	3			0	0	0	8900	1		0	60		0	0	1	1	1	1	1	1
71	2004	2	67	31.1	8			0	0	0	96100	0	0	0	47		0	0	1	1	1	1	1	1
72	2004	2	60	31.1	3			0	1	0	12400	1	1	0	67		0	0	1	0	0	1	1	1
73	2004	1	60	29.8	4			0	1	0	76000	0	0	0	65		0	0	1	1	0	1	1
74	2004	2	70	28.1	2			0	1	0	390	0		0			0	0	1	0	1	1	1	1
75	2004	2	53	26.4	4			0	0	0	540	1	0	0	70		0	0	0	0	1	1	1	1
76	2004	2	59	24.2	3			0	0	0	150	0	0	0	66		0	0	0	0	1	1	1	1
77	2004	2	70	26.4	1			1	1	0		0		0			0	0	0	0	1	1	1	1
78	2004	1	86	18.7	5			1	0	0	5300	0	0	0	42		0	0	0	1	1	1	1	1
79	2004	2	65	33.4	7			0	1	0	106000	0	0	0	40		0	0	0	0	1	1	1	1
80	2004	2	72	24.4	7			0	1	0	150	0		0	17		0	0	0	1	1	1	1	1
81	2004	1	74	31.3	2			0	0	0	150	0		0	52		1	0	1	0	0	1	1
82	2004	2	61	25.7	5	1	2	0	0	0	6200	1	0	0	67		0	0	1	0	0	1	1	1
83	2004	2	69	28.1	7	1	2	0	1	0	490	1	0	0	45		0	0	0	0	0	1	1	1
84	2004	1	63	46.7	5	1	2	0	1	0	920	0	0	0	42		1	0	1	0	1	1	1	1
85	2004	2	88	23.9	11	1	1	0	1	0	8000	0	0	0	53		1	0	0	1	1	1	0	1
86	2004	2	68	26.4	41	2	2	1	1	0	44900	0	1	0	32		0	0	0	0	1	1	1	1
87	2004	2	82	23.8	8	1	1	0	0	0	146000	0	0	0	50			0	1	1	1	1	1	1
88	2004	1	52	35.7	5	1	2	0	0	0	250	1	0	0	56		0	0	0	0	0	1	1	1
89	2004	2	82	21	4	1	2	1	0	0	150	0	0	0	67		0	0	0	0	0	0	1	0
90	2004	1	49		6	1	1	0	0	0	410	1	0	0			0	0	0	1	1	1	1	1
91	2004	1	84	37.8	8	1	2	0	0	0	5300	0	0	0	50		0	0	0	0	1	1		1
92	2004	1	86	24.1	92	1	1	0	1	0	94500	0	0	0	59		0	0	0	1	1	1	1	1
93	2004	1	85	22	10	1	1	0	0	0	6400	0	0	0	40		0	0	1	1	1	1	1	1
94	2004	2	83	26.4	8	1	1	1	1	0	31600	0	0	0	65		0	0	1	0	1	1	0	1
95	2004	1	83	32.9	5	1	2	1	1	0	58200	0	0	0	58		0	0	1	0	0	1	1	0
96	2004	1	73	25.7	6	1	1	0	1	0	72600	0	0	0	60		0	0	0	1	1	1	1	1
97	2004	1	89	15.6	17	3	2	0	0	0	17500	0	0	0	61		0	0	1	0	0	1	0	0
98	2004	2	58	24.7	7	1	1	0	0	0	28900	0	0	0	60		0	0	0	1	1	1	1	1
99	2004	2	69	27.8	22	1	1	0	0	1	12900	1	0	0	44		0	0	1	1	1	1	1	0
100	2004	1	69	23.5	43	4	2	0	1	0	79700	0	1	0	21		0	1	0	0	0	0	0
101	2004	2	73	22.7	27	3	2	0	0	0	295000	0	1	2	36		0	0	0	0	0	0	0	0
102	2004	2	77	29.8	5	2	2	0	1	0	95700	1	0	0	33		1	0	1	0	0	1	1	0
103	2004	2	63	23.5	2	1	1	0	0	0	57600	1	0	0	50		0	0	0	1	0	1	1	0
104	2004	2	80	28.7	9	1	1	1	0	0		1	0	0	55		0	0	1	1	1	1	1	1
105	2004	1	84	21.5	7	1	2	0	0	0	1400	0	0	0	52		0	0	0	0	0	1	1	0
106	2004	2	75	39.8	17	2	1	0	0	0	67300	0	0	0	55		0	0	1	1	1	1	1	1
107	2004	1	67		0	1	2	1	1	0	4700	1	0	0			0	0	0	0	0	1	1	0
108	2004	2	50	29.4	11	1	2	0	0	0	6600	0	0	0	55		1	0	0	0	1	1	1	1
109	2004	2	49	31	5	1	2	0	0	0	38400	0	0	0	65		1	0	1	0	1	1	1	1
110	2004	2	52	32.3	5	1	1	0	1	0	53000	0	0	0	64		0	0	1	0	1	1	1	1
111	2004	2	58	35	2	1	2	0	1	0	3200	0	0	0			0	0	1	0	1	1	1	1
112	2004	1	87	20.4	4	1	2	0	1	0	69400	0	1	0	29		0	1	0	0	0	0	0
113	2004	1	72		1	4	2	1	1	0	840	0	1	0			1	0	0	0	0	0	0
114	2004	2	54	32.8	2	1	2	1	0	0	150	0	0	0	62		0	0	1	0	0	1	1	1
115	2004	2	61	24.7	9	1	1	0	0	0	1000	0	0	0	44		1	0	1	1	1	1	1	1
116	2004	1	79	29.1	4	1	2	0	1	0	3000	0	0	0	72		0	0	1	0	1	1	1	1
117	2004	1	77	24.9	9	3	2	1	0	0	530	0	1	0	67		0	0	0	0	0	0	0
118	2004	2	77	25.7	6	1	1	0	1	0	4000	0	0	0	60		1	0	0	1	1	1	1	1
119	2004	1	69	23.3	6	1	1	0	0	1	14000	0	0	0	55		0	0	1	1	1	0	1	1
120	2004	2	70	19.6	8	1	1	0	0	0	7600	1	0	0	52		0	0	0	1	1	1	0	1
121	2004	1	75	26.3	2	1	2	1	1	0	297000	0	1	0	62		0	0	0	0	1	1	1
122	2004	2	69	30.1	7	1	1	0	0	0	29800	0	0	0	62		0	0	1	1	1	1	1	1
123	2004	2	50	29.4	5	1	1	0	1	0	1000	1	0	0	70		0	0	0	1	1	1	1	1
124	2004	1	61	22.8	3	1	2	0	1	0	3400	0	0	0	61		1	1	1	0	0	1	1	0
125	2004	1	82	28.4	30	1	1	0	1	0	226000	0	1	0	34		0	0	0	1	1	1	0	1
126	2004	2	52	27	3	1	2			0	2600	0	0	0	63		0	0	1	0	1	1	1	1
127	2004	1	60	24	6	1	2	0	0	0	1700	1	0	0	64		0	0	1	0	1	1	1	1
128	2004	1	70	34	9	1	2	1	1	0	91200	0	1	0	60		0	0	0	0	1	0	1
129	2004	2	73	22.4	14	1	1	1	0	1	156000	0	0	0	50		0	0	1	0	1	1	0	1
130	2004	2	65	32.5	6	1	2	0	1	0	24900	0	0	0	58		0	0	0	0	1	1	1	1
131	2004	2	58	25.2	9	4	1	0	0	0	65200	0	0	0	50		0	0	0	0	0	1	1	1
132	2004	2	75	28.5	12	1	1	0	1	0	2900	0	0	0	45		0	0	1	1	1	1	1	0
133	2004	2	77	25.3	6	1	1	0	0	0	1700	0	0	0	48		0	0	1	1	1	1	1	1
134	2004	2	48	25.8	2	1	1	0	0	0		0	0	0	65		0	0	0	1	1	1	1	1
135	2004	2	85	24.6	11	1	1	1	1	0	36400	0	0	0	25		1	1	1	1	1	0	1	0
136	2004	1	59	23.4	6	1	2	1	1	0	10500	0	0	0	72		0	0	0	0	1	1	1	1
137	2004	2	47	28.4	4	1	2	0	0	0	13300	0	0	0	58		0	0	0	0	1	1	1	1
138	2004	1	72	33.9	7	1	2	1	1	0	13500	0	0	0	64		0	0	1	0	0	1	1	1
139	2004	2	58	26.4	3	1	1	0		0	14100	0	0	0	50		1	0	0	0	0	1	1	1
140	2004	1	46	21.5	1	1	2			0	1200	0	0	0			0	0	0	0	1	1	1	1
141	2004	2	60	24.7	5	1	1	0	0	0	2900	0	0	0	47		0	0	0	0	1	1	1	1
142	2004	1	59	31.6	4	1	2	0	1	0	150	0	0	0	64		0	0	0	0	1	1	1	1
143	2004	2	59	28.4	7	1	1	0	1	0	48400	0	0	0			0	0	0	1	1	1	0	1
144	2004	2	75	28	10	1	1	1	1	0	50200	0	0	0	30		0	0	0	0	0	1	0	0
145	2004	2	80	28	6	1	1	0	1	0	203000	0	0	0	50		0	0	0	0	1	1	1	1
146	2004	1	82	31.3	7	1	1	1	1	1		0	0	0	28		0	0	1	0	1	1	1	1
147	2004	2	73	27.8	7	1	2	0	1	0	45600	0	0	0	45		0	0	1	0	0	1	1	1
148	2004	2	54	24	7	1	1	0	1	0	240	0	0	0	50		0	0	0	1	1	1	1	1
149	2005	2	90	26.1	131	2	1	1		0	18200	0	1	0	30	7		0	1	0	1	1	1
150	2004	2	75	23.5	13	1	2	0	0	1	150	0	0	0	38		0	0	0	0	0	1	0	1
151	2004	2	55	33.3	6	1	1	0	1	0	34400	1	0	0	50		0	0	0	1	1	1	1	1
152	2004	2	66	30.1	5	1	2	0	0	0	11600	0	0	0	60		0	0	0	0	0	1	1	0
153	2005	2	87	23.5	51	1	2	1	0	1	43400	0	0	0	42	3	0	0	1	0	0	1	0	0
154	2004	2	63	24.8	4	1	2	0	1	0	117000	0	0	0	46		0	0	0	0	1	1	1	1
155	2004	2	83	30.1	5	1	2	0	1	0	2000	0	0	0	71		0	0	0	0	0	1	1	0
156	2004	2	80	28	3	1	1	1	1	0		0	0	0	48		0	0	0	0	0	1	1	1
157	2004	2	49	26.4	4	1	1	0	0	0	30700	0	0	0	61		0	0	0	1	1	1	1	1
158	2004	2	67	23.5	5	1	2	1	1	0	370	0	0	0	45		0	0	1	0	0	1	1	1
159	2004	2	57	23.3	4	1	2	0	0	0	52400	1	0	0	55		0	0	0	0	0	1	0	1
160	2004	2	60	35.3	5	1	1	0	1	0	150	0	0	0	56		0	0	0	1	1	1	1	1
161	2004	2	78	25.8	5			0	1	0	21700	0	0	0	35	1		0	1		1	1	1	1
162	2005	2	52	25.4	25	1	1	0	1	0	353000	0	0	0	50	2	0	0	0	1	1	1	1	1
163	2005	2	49	27.8	4	1	2	0	1	0		1	0	0	60	2	0	0	0	0	1	1	0	1
164	2005	2	78	25.4	6	1	2	0	0	0	31800	0	0	0	40	6	1	0	0	0	0	1	1	1
165	2005	1	84	25.4	9	3	2	1	1	0	85600	0	0	0	61	3	1	0	1	0	0	1	1	1
166	2005	2	55	24.1	4	1	2	0	0	0		0	0	0	71	3	1	0	0	0	1	1	1	1
167	2005	2	43	28.7	9	1	1	0	0	0	335000	0	0	0	45	1	0	0	1	1	0	1	1	0
168	2006	2	64	26	10	2	1	1	1	0	47700	0	0	0	39	2	0	0	0	1	1	1	1	1
169	2005	2	61	23.5	7	1	2	0	0	0	4600	1	0	0	58	5	0	0	0	0	0	1	1	1
170	2005	1	64	26.8	9	1	1	1	1	0	88500	1	0	0	60	1	1	0	1	1	1	1	1	1
171	2005	2	73	25	93	3	2	1	1	0	59800	0	0	0	56	4	0	1	1	0	0	1	1	0
172	2005	2	73	25.5	10	1	1	1	1	0		0	0	0	45	5	0	0	1	1	1	1	1	1
173	2005	2	54	25.1	4	1	1	0	0	0	67500	1	0	0	59	0	0	0	1	1	1	1	0	1
174	2005	2	89	24.2	8	1	1	1	1	0	23200	0	0	0	42	4	0	0	1	0	1	1	1	1
175	2005	2	47	25.5	7	1	1	0	1	0	16900	1	0	0	47	0	0	0	1	0	1	1	1	1
176	2005	2	89	29.4	19	1	2			0	48900	0	1	0	44		0	0	0	0	0	1	0
177	2005	1	75	23.1	29	1	2	1	1	0	36400	0	1	0	37	6	0	1	1	0	0	1	1	1
178	2005	1	67	27.9	3	1	2	0	1	0		0	0	0	74	3	0	0	1	0	0	1	0	0
179	2005	2	81	26.3	15	4	1	0	1	0	167000	0	1	0	30	2	0	0	0	0	1	1	0	1
180	2005	1	52	22.3	6	1	1	0	0	0	77200	1	0	0	36	1	0	0	0	1	1	1	1	1
181	2005	2	56	25.9	5	1	2	1	0	0	320	0	0	0	29	4		0	1	0	0	1	0	0
182	2005	2	73	27.8	7	1	2	0	1	0	14200	0	0	0	55	3	0	0	1	0	1	1	0	1
183	2005	2	56	29.1	8	1	2	1	1	0	49700	0	0	0		2	0	0	0	0	1	1	1	1
184	2005	2	78	25.8	17	1	2	0	1	0	199000	0	0	0	38	3	0	0	1	0	1	1	1	1
185	2005	2	42	24	5	1	1	0	0	0	28100	0	0	0	59	1	0	0	0	1	1	1	1	1
186	2005	2	61	27.8	5	1	2	0	1	0	1400	0	0	0	61	2	0	0	1	0	1	1	1	1
187	2005	2	53	31.5	4	1	2	0	0	0	4200	1	0	0	64	1	0	0	0	0	0	1	1	1
188	2005	2	46	19.4	8	1	1	0	0	0	128000	1	0	0	50	2	0	0	0	0	0	1	1	0
189	2005	1	82	22.7	13	1	1	0	1	0	16000	0	0	0	52	7	0	0	1	0	0	1	1	1
190	2005	1	55	25.7	2	1	2	1	1	0	150	1	0	0		2	0	0	1	0	0	1	0	0
191	2005	1	73	25	5	1	2	0	0	1	3600	0	0	0	77	2	0	0	0	0	0	1	1	1
192	2005	1	59	20.1	5	1	2	0	1	0	11000	0	0	0	68	2		0	1	0	0	1	1	0
193	2005	2	43	24.2	1	1	2	0	0	0	150	0	0	0		1	1	0	0	0	1	1	1	1
194	2005	2	55	29	2	1	1	1	0	0		1	1	0	45	4	1	0	0	0	1	1	1
195	2005	1	80	25.9	1	1	2	1	0	0	3600	1	1	0	33	2	0	0	1	0	1	1	1	1
196	2005	2	67	24.2	6	1	1	0	1	0	2500	0	0	0	56	4	0	0	1	0	1	1	1	1
197	2005	2	87	22.5	10	4	2	0	0	1	187000	0	1	0	23	4	0	0	0	0	0	1	0
198	2005	2	66	30.8	6	1	1	0	1	0	1300	0	0	0	67	4	0	0	0	1	1	1	1	1
199	2005	2	60	24.4	15	1	2	0	1	0	37600	0	0	0	60	2	0	0	1	0	0	1	1	1
200	2005	2	72	28.7	9	1	2	0	1	0	94700	1	0	0	30	4	1	0	1	0	1	1	0	1
201	2005	1	73	23.4	12	1	2	1	1	0		1	0	0	70	4	0	0	1	0	0	1	1	1
202	2005	2	74	27	3	1	1	0	0	0	39400	0	0	0	61	2	0	0	0	0	0	1	1	1
203	2005	1	84	17.9	1	1	2	0	0	0	150	0	0	0	59	4	0	0	1	0	0	1	0	1
204	2005	2	74	28.3	7	3	2	0	1	0	3300	0	0	0	36	2	1	0	1	0	1	1	0	1
205	2005	2	42	25.2	8	1	1	0	0	0	8300	1	0	0	47	0	1	0	0	1	1	1	0	1
206	2005	2	56	27.8	31	1	2	0	1	0	4800	1	0	0	28	2	0	0	1	0	0	1	1	0
207	2005	1	84	31.2	6	1	1	1	0	0	850	0	0	0	53	4	0	1	0	0	1	1	0	1
208	2005	2	56	28.7	4	1	2	0	0	0	6600	0	0	0	62	1	0	0	0	0	0	1	1	1
209	2005	2	63	34.3	13	1	1	1	1	0		0	0	0	27	2	0	1	1	1	1	1	1	1
210	2005	1	78	27.9	10	1	2	0	0	0	22100	0	0	0	50	2	0	0	0	0	0	1	0	1
211	2005	2	75	30.2	9	1	1	1	0	0	51100	0	0	0	60	5	0	1	1	1	0	1	1	1
212	2005	2	56	24.5	6	1	1	0	0	1	1100	0	0	0	64	1	0	0	0	1	1	1	0	1
213	2005	2	70	22.8	6	4	1	0	0	0	110000	0	0	0	30	7	0	0	1	1	1	1	1	1
214	2005	2	76	25.9	5	1	1	0	0	0	17100	0	0	0	50	4	0	0	0	1	1	1	1	1
215	2005	2	49	42.6	5	1	2	1	1	0	24800	0	0	0	59	2	0	0	1	0	1	1	1	1
216	2005	2	58	27.5	2	1	2	0	1	0		0	0	0	60	4	0	0	0	0	0	1	1	1
217	2005	2	60	27.4	9	2	2	1	0	0		1	0	0	53	2	0	0	0	0	1	1	1	1
218	2005	2	42		0	1	1	0	1	0	150	0	0	0
219	2005	1	72	38.3	6	1	1	1	1	0		0	0	0	39	3	0	0	1	1	1	1	1	1
220	2005	2	45	17.1	12	1	2	0	1	0	3500	1	0	0	51	1	0	0	0	0	0	1	1	1
221	2005	1	80	22.6	8	2	1	0	1	0	63100	1	0	0	52	8	0	0	1	0	1	1	1	1
222	2005	2	86	23.4	6	1	2	0	1	0	5800	0	0	0	25	4	0	0	1	0	0	1	1	1
223	2005	1	79	27.9	5	3	2	0	1	0	6600	0	0	0	39	3	0	0	1	0	0	1	1	0
224	2005	1	70	29	12	4	1	1	1	0	1000	0	0	0	40	8	0	0	1	0	1	1	1	1
225	2005	1	82	27.1	1	1	1	1	1	0	72900	0	0	0	55	8	0	0	1	1	1	1	1	1
226	2005	2	42	30.5	6	1	1	0	0	0	300000	1	0	0	40	1	0	0	1	1	1	1	1	1
227	2005	2	79	22.9	35	1	1	0		0	800	0	0	0	32	4		0	0	1	1	1	1	1
228	2005	2	70	31.7	5	1	1	1	1	0	150	1	0	0	55	3	1	0	1	1	1	1	1	1
229	2005	2	90	21	28	1	2	1	1	0	43200	0	0	0	45	3	1	0	1	0	0	1	1	0
230	2005	2	49	23.9	10	1	1	0	0	0	53600	0	0	0	48	1	0	0	1	1	1	1	1	1
231	2005	2	64	29	7	1	1	0	0	0	27500	0	0	0	62	0	0	0	1	1	1	1	1	1
232	2005	2	77	26.7	7	1	1	0	0	0	36900	0	0	0	50	3	0	0	0	1	1	1	0	1
233	2005	1	70	20.4	5	1	2	1	0	0	5700	0	0	0	58	4	0	0	0	0	0	1	1	1
234	2005	1	77	30.1	9	1	2	0	1	0	7400	0	0	0	58	2	0	0	1	0	0	0	1	1
235	2005	2	37		1	1	1	0	0	0	56200	0	0	0		1	0	0	0	1	1	1	1	1
236	2005	2	50	23.5	7	1	1	0	1	0	11000	1	0	0	75	1	0	0	0	0	1	1	1	1
237	2005	2	44	28.4	6	1	1	0	1	0	173000	0	0	0	45	2	0	0	1	1	1	1	1	1
238	2005	2	50	29.1	5	1	1	0	0	0	225000	1	0	0	40	1	0	0	1	1	1	1	1	1
239	2005	2	43	30.1	3	1	2	1	1	0	3800	0	0	0	62	2	0	0	0	0	0	1	1	0
240	2005	2	67	25.1	3	1	2	0	0	0	150	0	0	0	39	3	1	0	1	0	0	1	0	0
241	2005	1	48	25.6	7	1	2	0	1	0	6400	0	0	0	64	2	0	0	1	0	0	1	1	0
242	2005	2	93	17.4	5	4	1	1	0	0	126000	0	1	0	35	7	0	1	0	1	0	1	0
243	2005	2	38	36.8	4	1	1	0	0	0	18900	0	0	0	68	1	0	0	0	1	0	1	1	1
244	2005	2	51	27.8	6	1	2	0	1	0	5600	1	0	0	41	2	1	0	1	0	1	1	1	1
245	2005	2	61	26	13	1	2	1	1	0	2300	1	0	0	43	3	1	0	1	0	0	1	1	0
246	2005	2	82	25.6	27	3	2	1	1	0	6900	0	0	0	48	2	0	0	0	0	0	0	1	0
247	2005	1	75	33.3	15	3	1	0	1	0	146000	0	0	0	39	7	0	0	1	1	1	1	1	1
248	2005	2	55	35.5	5	1	1	0	1	0	53100	0	0	0	36	5	1	0	1	0	1	1	1	1
249	2005	1	66	28	8	1	2	0	0	0	36400	0	0	0	55	2	0	0	0	0	1	1	1	1
250	2005	2	73	23.5	2	1	1	0	1	0		1	1	0		5	0	0	0	1	1	1	1
251	2005	2	83	24.4	42	1	2	0	1	0	8700	0	0	2	43	3	0	0	0	0	0	1	1	0
252	2005	2	71	21.8	6	2	2	1	0	0	200	0	0	0	48	4	1	1	0	0	0	1	1	1
253	2005	2	65	22	2	1	1	1	1	0	2700	0	0	0	53	2	0	0	1	0	1	1	1	1
254	2005	1	77	24.4	3	1	2	0	0	0	29700	0	0	0	59	6	0	0	0	0	0	1	1	1
255	2005	2	53	25.4	3	1	2	0	0	1	14000	0	0	0	57	1	1	0	1	0	1	1	0	1
256	2005	1	84	37.5	2	1	2	0	0	0	8400	0	0	0	63	2	0	0	0	0	0	0	1	0
257	2005	2	62	36.3	4	1	2	1	0	0	24400	1	0	0	49	3	1	0	1	0	0	1	1	1
258	2005	2	61	28.7	24	3	1	1	1	0	6000	0	0	0	40	5	0	0	1	1	1	1	1	1
259	2005	2	67	33.6	18	3	1	0	1	0	7500	0	0	0	29	7	0	0	0	1	1	0	1	0
260	2005	2	51	30.2	2	1	2	0	1	0	150	1	0	0	45	1	1	0	1	0	0	1	1	0
261	2005	2	55	24.5	3	1	1	0	0	0	240	1	0	0	50	0	0	0	0	1	1	1	0	1
262	2005	2	68	20.3	4	1	2	0	1	0	89400	0	0	0	44	1	1	0	1	0	1	1	1	1
263	2005	1	77	23.1	8	1	2	0	0	0	3400	0	0	0	69	4	1	0	0	0	0	1	1	1
264	2005	1	65	27.1	2	1	2	0	1	0	150	0	0	0		2	0	0	0	0	0	1	1	0
265	2005	1	71	20.4	3	1	2	1	1	0	5100	0	0	0	58	3	0	0	0	0	0	1	1	1
266	2005	2	75	25.7	5	1	1	0	0	1		1	0	0	45	4	0	0	0	0	0	1	0	1
267	2005	2	90	23.2	10	1	2	0	0	0	1500	0	0	0	20	3	0	0	0	0	0	1	0	1
268	2005	2	70	26.1	3	1	2	0	1	0	2700	0	0	0	66	1	0	0	0	0	1	1	1	1
269	2005	2	50	27.5	6	1	1	1	1	0	60500	0	0	0	64	1	0	0	1	1	1	1	1	1
270	2005	1	46	28.3	5	1	1	0	1	0	610	1	0	0	57	0	0	0	0	0	1	1	1	1
271	2005	1	31	40.6	3	1	2	0	0	0	2000	0	0	0	58	0	0	0	0	0	0	1	0	0
272	2005	2	76	28.3	7	1	1	0		0	1800	0	0	0	39	4	0	0	1	0	1	1	1	1
273	2005	1	86	25.3	4	1	2			0	2800	0	0	0	46	2	0	0	1	0	0	1	1	0
274	2005	1	79	27.5	6	1	1	0	0	0	60500	0	0	0	41	3	1	0	0	1	1	1	1	1
275	2005	2	66	25.4	6	1	2	1	1	0	17300		0	0	40	2	0	0	1	0	1	1	1	1
276	2005	2	67	23.8	10	1	1	0	1	0	261000	1	0	1	33	4	0	0	1	1	1	1	1	1
277	2005	2	75	24.6	11	1	1	1	1	0	19000	1	0	0	50	5	0	0	1	0	1	1	1	1
278	2005	2	65	25.3	7	2	1	1	1	0	166000	0	0	0	41	4	0	0	1	1	1	1	1	1
279	2005	1	87	36.7	38	1	2	1	1	0	22000	0	0	0	57	2	0	0	0	0	0	0	1	1
280	2005	1	67	24	6	1	1	0	0	0		0	0	0	64	2	0	0	0	1	0	1	1	1
281	2005	2	49	29.4	33	1	1	0	0	1	19400	1	0	0	55	0	0	0	0	0	1	1	1	1
282	2005	1	56	30	5	1	1	0	1	0	29300	1	0	0	64	0	0	0	1	1	1	1	1	1
283	2005	2	74	22.1	6	1	1	0		0	170	0	0	0	42	2	0	0	1	1	1	1	1	1
284	2005	2	40	23.2	7	1	2	0	1	0	12500	1	0	0	60	2	0	0	0	0	1	1	1	1
285	2005	2	56	23.3	10	1	2		0	0	5900	0	0	0	56	3	0	0	0	0	1	1	0	1
286	2005	1	76	26.4	5	1	1	0	1	0	250	0	0	0	45	7	0	0	1	1	1	1	1	1
287	2005	1	92	20	6	4	1	0	0	0	85200	0	1	2	39	7	1	1	0	1	0	0	0
288	2005	1	85	25.2	14	1	1	1	1	0		0	0	1	67	7	0	0	1	1	0	0	0	0
289	2005	2	53	26.6	7	1	2			0	10500	0	0	0	57	1	0	0	0	0	1	1	1	1
290	2005	2	77	27.9	8	1	2			0	6400	0	0	0	46	3	1	0	0	0	1	1	1	0
291	2005	2	57	25.7	4	1	2	0	0	0		1	0	0	45	2	1	0	0	0	1	1	1	1
292	2005	2	73	36.9	4	1	2	1	1	0	74800	0	0	0	55	4	0	0	1	0	0	1	1	1
293	2005	2	82	24.2	14	1	2	0	1	0	105000	0	0	0	25	3	0	0	1	0	0	1	1	0
294	2005	2	94	27.8	2	1	2			0	18400	0	0	0	50	2	0	0	1	0	0	1	1	1
295	2005	2	58	25.6	13	1	2	0	1	0	1300	1	0	0	63	1	0	0	1	0	1	1	1	1
296	2005	2	67	22.2	4	1	2	1	0	0	580	0	0	0		1	0	0	0	0	0	1	1	1
297	2005	2	38	31.8	2	1	1	0	1	0	150	0	0	0		1	1	0	0	0	0	1	1	1
298	2005	2	42	24.9	6	1	2			0	8700	0	0	0	60	1	0	0	0	0	0	1	1	1
299	2005	2	43	26.1	5	1	2	0	1	0	18400	1	0	0	66	2	0	0	1	0	0	1	1	1
300	2005	2	89	27.2	19	3	2	0	1	0	6500	0	1	2	58	3	0	0	0	0	0	1	1
301	2005	1	85	23.4	5	1	2	0	1	0	1900	0	0	0	64	4	0	0	1	0	1	1	1	1
302	2005	2	55	26.2	2	1	1	0		1	238000	1	0	0	36	2	0	0	1	1	1	1	1	1
303	2005	2	86	22.5	7	1	2	0	1	0	1100	0	0	0	45	2	1	1	1	0	0	1	0	1
304	2005	2	78	27.7	4	1	2	0	0	0	31800	0	0	0	53	6	0	0	0	0	1	1	1	0
305	2005	1	44	22.1	6	1	1	0	1	0		0	0	0	65	1	0	0	1	1	1	1	1	1
306	2005	2	59	25.3	5	1	1	0		0	150	0	0	0	65	1	0	0	1	1	1	1	1	1
307	2005	2	53	28.7	4	1	1	1	0	0	150	0	0	0	59	0	0	0	1	1	1	1	1	1
308	2005	2	62	25.8	3	1	2	0	0	0	5100	1	0	0	60	4	1	0	0	0	1	1	1	1
309	2005	1	71	42.7	13	2	1	0	0	0	2800	0	0	0	35	6	0	0	1	0	0	1	0	0
310	2005	2	76	27.1	1	1	2			0	11000	0	0	0	43	1	0	0	0	0	0	1	1	1
311	2005	2	91	21.7	77	1	1	0		0	192000	0	0	0	38	8	0	0	1	1	1	1	1	1
312	2005	2	53	31.9	4	1	2	0	0	0	116000	1	0	0	40	2	0	0	0	0	1	1	1	1
313	2005	1	59	27.6	7	1	1	1	1	0	24200	1	0	0	50	2	1	0	1	1	1	1	1	1
314	2005	1	77	24.7	4	1	1	1	1	0		0	0	0		6	0	0	0	1	1	1	1	1
315	2005	2	74	22.1	6	2	1	0		0	56200	1	0	0	43	8	0	0	1	0	1	1	1	1
316	2005	2	50	22.8	1	1	2	0	0	0	150	1	0	0		1	0	0	0	0	1	1	0	1
317	2005	2	61	30.3	3	1	2	1	1	0	280	0	0	0	75	2	0	0	0	0	1	1	1	1
318	2005	2	52	28.4	7	1	1	1	0	0	35000	1	0	0	70	0	0	0	0	1	1	1	1	1
319	2005	1	90	32.4	10	1	2	0	1	0	48700	0	0	0		3	0	0	1	0	0	1	1	1
320	2005	2	77	18.9	3	1	2	0	1	0	150	0	0	0		3	0	0	1	0	1	1	1	1
321	2005	2	70	30.1	3	1	2	1	1	0	6300	0	0	0	59	2	0	0	0	0	0	1	0	1
322	2005	2	72	26.3	18	3	2	0	0	0	32300	0	0	0	24	5	0	0	0	0	0	1	1	1
323	2005	1	91	23.8	13	3	1	0	1	0		0	0	0	47	9	0	0	0	0	0	1	1	1
324	2005	2	55	25.7	9	1	2	0	1	0	74900	0	0	0	65	0	0	0	1	0	1	1	0	1
325	2005	2	94	27.3	5	1	2	0	1	0	3700	0	0	0	41	2	0	0	0	0	0	1	0	0
326	2005	2	43	30.4	6	1	2	0	0	0	59400	1	0	0	65	1	0	0	1	0	0	1	0	1
327	2005	2	78	21.5	18	3	2			0	890	0	0	0	40	3	0	0	0	0	1	1	1	0
328	2005	2	66	25.2	6	1	1	1		0	0	0	0	0	45	5	0	0	1	0	0	1	1	1
329	2005	1	55	30.1	6	1	1	0	0	0	3400	0	0	0	63	2	0	0	0	0	1	1	1	1
330	2005	2	48	23.1	6	1	2	0	0	0	13500	1	0	0	65	0	0	0	1	0	1	0	1	1
331	2005	2	77	23.4	3	1	2			0	150	1	0	0	50	2	0	0	1	0	0	1	1	1
332	2005	2	86	22.5	8	1	2			0	3800	0	0	0	41	3	1	0	1	0	0	1	1	1
333	2005	2	54	24	15	1	1	0	0	0	100000	0	0	0	55	1	0	0	1	1	1	1	1	0
334	2005	2	57	30.3	10	1	1	0	0	0	4300	0	0	0	65	2	0	0	0	1	1	1	1	1
335	2005	2	76	25.5	9	1	1	0	0	0	180	0	0	0	56	5	0	0	0	0	1	1	1	1
336	2005	1	90	24	8	1	2	0	1	0	7400	0	0	0	42	6	1	0	1	0	0	1	1	1
337	2005	1	55	46.7	8	1	2	1	1	0	14300	0	0	0	15	3	0	0	1	0	1	1	1	1
338	2005	2	46	24.9	3	1	2	0	0	0	150	1	0	0	52	1	0	0	1	0	1	1	1	1
339	2005	2	57	25.1	4	1	2	0	0	0	150	0	0	0	61	0	1	0	0	0	1	1	1	1
340	2005	2	68	30	4	1	1	0		0	968000	0	0	0	49	1	0	0	1	1	1	1	1	1
341	2005	2	55	26.3	6	1	1	1	0	0	54200	1	0	0	56	0	0	0	0	1	1	1	1	1
342	2005	2	79		0	1	1	0	0	0	170	0	0	0
343	2005	2	46	25.6	7	1	2	0	1	0	145600	0	0	0	55	2	0	0	1	0	0	1	1	1
344	2005	2	53	23.5	3	1	2	0	0	0	11500	0	0	0	60	2	0	0	0	0	1	1	0	1
345	2005	2	53	23.5	2	1	2			0	32600	1	0	0	64	0	0	0	0	0	1	1	1	1
346	2005	2	79	31.5	19	1	1	1	1	0	282000	0	0	0	49	5	0	0	1	1	1	1	0	1
347	2005	2	74	25.7	8	1	1	0	0	0	67100	0	0	0	60	2	0	0	0	1	1	1	1	1
348	2005	2	49	29.6	2	1	2	0	0	0	380	0	0	0	40	1	1	0	1	0	1	1	1	1
349	2005	2	84	24.6	5	1	2			0	280	0	0	0		1	0	0	1	0	1	1	1	1
350	2005	2	88	27.2	8	1	1	0	0	0	82000	1	0	0	37	3	0	0	1	1	1	1	1	1
351	2006	1	89	21.1	22	1	2			0	1400	0	1	0	64	2		0	0	0	0	1	0	1
352	2005	2	83	27.1	4	1	2			0	7200	0	0	0	71	4	0	0	1	0	1	1	1	1
353	2005	2	49	24.7	4	1	1	1		0	4000	1	0	0	57	3	0	0	1	0	1	1	1	1
354	2005	2	54	23.2	4	1	1	0	0	0	270	0	0	0		0	0	0	0	1	1	1	1	1
355	2005	2	74	25	12	1	2			0	10300	0	0	0	40	3	0	0	0	0	0	1	0	1
356	2005	1	83	22.8	29	1	2			0	1600	0	0	0	73	3	0	0	0	0	0	1	1	1
357	2005	1	69	24.1	6	3	2	1	1	0	12500	0	0	0	58	3	0	0	1	0	1	1	1	1
358	2005	2	72	28.7	6	1	1	1		0	96900	0	0	0	50	3	0	0	0	0	1	1	1	1
359	2005	2	43	28.7	6	1	1	1	0	0		1	0	0	45	2	0	0	1	1	1	1	1	1
360	2005	2	50	24.6	3	1	2			0	1900	0	0	0	68	0	0	0	1	0	1	1	1	1
361	2005	2	79		0	1	2	0	0	0	300	0	0	0
362	2006	1	81	24.6	11	2	2	0	1	0	85800	0	0	0	25	4	1	0	1	0	0	1	1	1
363	2006	1	99	23.9	60	1	2	1	0	0	97900	0	0	1	60	2	0	0	1	0	0	1	1	0
364	2006	2	68	27.7	12	1	1	0	1	0	62300	0	0	0	50	3	1	0	0	0	1	1	1	1
365	2006	2	58	26.3	40	4	1	0	0	0		0	0	0	70	3	0	0	0	0	0	1	0	1
366	2006	2	51	23.9	31	4	1	0	0	0	390000	1	0	2	25	8	0	0	1	0	1	1	0	1
367	2006	2	58	28.1	3	1	1	0	1	0		1	0	0	58	1	1	0	1	0	1	1	1	1
368	2006	2	76	27.4	3	1	2	0	0	0	144000	0	0	0	68	2	0	0	0	0	1	1	1	1
369	2006	2	71		0	1	1	0		0	150	0	0	0
370	2006	2	73	28.7	8	1	2			0	6800	0	0	0	55	3	0	0	0	0	1	1	1	1
371	2006	2	59	32.9	3	2	1	0	1	0	1200	0	0	0	46	2	0	0	1	0	1	1	1	1
372	2006	2	83	27.4	4	1	2	0	1	0	18200	0	0	0	66	4	0	0	0	0	1	1	1	1
373	2006	2	65	26.5	5	1	1	0	0	0	30000	0	0	0	47	0	1	0	0	0	1	1	1	0
374	2006	2	67	33.4	5	1	2	0	0	0	8500	0	0	0	58	1	0	0	0	0	1	1	1	1
375	2006	2	81	23.1	3	1	2	0	1	0	11000	0	0	0	60	3	0	0	0	0	1	1	1	1
376	2006	1	84	25.8	9	1	2	1	1	0	74800	0	0	0	68	3	1	0	1	0	0	1	1	1
377	2006	1	54	26.1	28	1	2	1	1	0	28900	0	0	2	45	1	0	0	0	0	1	1	1	0
378	2006	2	85	24.9	3	1	2			0	210	0	0	0	60	3	0	0	0	0	1	1	0	1
379	2006	2	85	23.1	13	1	2	1	0	0	5100	0	0	2	20	2	0	0	1	0	1	1	1	1
380	2006	1	46	20.3	6	1	2	0	1	0	9800	0	0	0	69	1	0	0	0	0	0	1	0	0
381	2006	2	49	31.7	6	1	2	0	1	0	27500	1	0	0	50	3	1	0	1	0	1	1	0	1
382	2006	1	61	31.6	4	1	2	0	1	0	190	0	0	0	72	2	0	0	0	0	1	1	1	1
383	2006	1	84	47.9	15	1	1	0	1	0	32900	0	0	1	38	5		0	1	1	0	0	1	1
384	2006	1	83	32.4	5	1	2	0	1	0	28500	0	0	0	76	2	0	0	0	0	0	1	1	1
385	2006	2	45	25.6	3	1	2	1	1	0	730	0	0	0	62	1	0	0	1	0	1	0	1	1
386	2006	2	40	30	4	1	2	0	1	0	6800	0	0	0	39	1	0	0	1	0	0	1	1	0
387	2006	2	80	34.8	2	1	2	1	1	0	4200	0	0	0	60	5	0	0	0	0	0	1	1	0
388	2006	2	52	28.7	3	1	2	0	0	0	430	1	0	0	63	0	0	0	0	0	1	1	1	1
389	2006	2	66	25.2	3	1	2	0	1	0	1200	0	0	0	66	2	0	0	0	0	1	1	0	1
390	2006	2	65	30.1	7	1	2	1	1	0	5500	0	0	0	45	1	1	0	1	0	1	1	1	1
391	2006	2	67	27.1	8	1	1	0	1	0	52400	0	0	0	50	3	1	0	1	0	1	1	1	1
392	2006	2	47	23.9	35	1	1	0	0	0		0	0	0	41	1	0	0	1	0	0	1	1	1
393	2006	2	54	34.9	5	1	1	1	1	0	5800	1	0	0	70	2	0	0	0	1	1	1	1	1
394	2006	2	86	31.3	16	1	2	0	1	0	15000	1	0	1	53	3	0	0	1	0	0	1	0	1
395	2006	2	48	28.7	5	1	2	0	0	0	45700	1	0	0	67	1	0	0	0	0	1	1	0	1
396	2006	2	58	23.1	11	1	1	0	1	0	72000	0	0	0	46	2	0	0	0	0	1	1	1	1
397	2006	2	86	22.7	5	1	2	1	1	0	1700	0	0	0	46	2	1	0	0	0	0	1	1	0
398	2006	2	72	23.6	4	1	2	0	1	0	4200	0	0	0	67	2	0	0	0	0	1	1	0	1
399	2006	2	80	37.7	11	1	2	1	1	0	33600	0	0	0	65	3		0	0	0	0	1	1	0
400	2006	2	53	36.5	11	1	1	0	1	0	77300	0	0	0	20	3	0	0	1	0	0	1	1	1
401	2006	2	77	31.3	4	1	2	0	1	0	730	0	0	0	43	3	1	0	1	0	0	1	1	0
402	2006	1	80	28.1	2	1	2	1	1	0	3300	0	0	0	49	2	1	0	0	0	0	1	1	1
403	2006	2	60		3	1	2	0	0	0	1700	1	0	0		2	1	0	1	0	1	1	1	1
404	2006	2	83	23.3	22	1	2	0	1	0	40400	0	0	0	57	3	0	0	0	0	0	1	1	1
405	2006	2	88	20.8	5	1	2	0	1	0	99000	1	0	0	46	2	0	0	1	0	1	1	0	1
406	2006	2	78	26.8	93	1	1	0	1	0	16900	0	1	2	45	5	0	0	0	0	1	1	0	1
407	2006	2	52	27.8	14	1	1	0	1	0	76600	1	0	2	56	1	0	0	0	1	1	1	0	0
408	2006	1	75	20.3	0	1	2	0	0	0	150	0	1	0	56	1	0	0	0	0	1	1	1	1
409	2006	2	50	29.7	15	1	1	1	1	0	44700	1	0	2	37	1	0	0	1	1	1	1	1	1
410	2006	2	64	22.7	3	1	2	0	1	0	8100	0	0	0	62	1	0	0	0	0	0	1	1	1
411	2006	2	68	24.5	60	4	1	1	1	0		1	0	2	15	10	1	0	0	0	1	1	0	0
412	2006	2	83	24.2	10	1	2	0	1	0	31200	0	0	0	57	2	1	0	0	0	1	0	1	1
413	2006	2	48	27.1	4	1	2	0	0	0	2800	1	0	0	69	2	0	0	0	0	1	1	1	1
414	2006	1	76	23.2	10	2	2	0	1	0	27700	0	0	0	50	2	0	0	1	0	1	1	1	1
415	2006	1	74	28.7	20	1	1	1	1	0	161000	1	0	2	36	3	0	0	1	1	1	1	1	0
416	2006	2	53	30.4	6	1	1	0	1	0		0	0	0	48	2	0	0	1	1	1	1	1	1
417	2006	2	63	27.1	5	1	2	0	1	0	150	0	0	0		0	1	0	0	0	0	1	1	1
418	2009	1	80	19.9	1332	1	2	1	1	0		0	0	1	32	3	0	1	1	0	0	1	1	1
419	2006	2	64	29.4	4	1	1	0	0	0	105000	0	0	0	66	0	0	0	0	1	1	1	1	1
420	2006	2	78	21	6	1	2	0	1	0	10300	0	0	0	43	2	0	0	1	0	0	1	1	1
421	2006	2	80	23.8	6	1	1	0	0	0	180	0	0	0		3	0	0	0	1	0	1	1	1
422	2006	2	56	28.7	3	1	2	0	1	0	5000	0	0	0		0	0	0	1	0	0	1	1	1
423	2006	2	63	29.1	5	1	1	0	1	0	108000	0	0	0	60	2	0	0	1	1	1	1	1	1
424	2006	2	78	26.3	12	1	2	0	0	0	57100	0	0	0	38	3	0	0	1	0	0	1	1	1
425	2006	2	78	29	4	1	2	1	0	0	450	0	0	1	66	2	0	0	1	0	1	1	0	1
426	2006	2	58	28.7	8	1	1	0	1	0	158000	0	0	0	40	1	0	0	0	0	1	1	1	1
427	2006	1	49	31.2	8	1	1	0	0	0	82000	0	0	0	43	0	0	0	1	1	1	1	1	1
428	2006	2	65	27.2	3	1	2	0	0	0	190	0	0	0	64	3	0	0	0	0	0	1	1	1
429	2006	2	63	27.1	3	1	2	1	1	0	119000	1	0	0		3	1	0	1	0	1	1	1	1
430	2006	2	72	23.4	8	1	2	1	0	0	14200	1	0	1	36	3	1	0	0	0	1	1	1	1
431	2006	1	64	25.1	3	1	1	0	0	0	61100	1	0	0	50	1	0	0	1	1	1	1	1	0
432	2006	2	49	21.4	5	1	1	0	0	0	96100	1	0	0	56	1	1	0	0	0	0	1	0	1
433	2006	2	49	25.1	14	1	2	1	1	0	14100	0	0	0	35	3	1	0	1	0	0	1	1	1
434	2006	1	61	27	1	4	1	1	1	0	200	0	1	2	29	6	1	0	0	0	1	0	0
435	2006	1	68	28.7	17	1	2	0	0	0	7100	1	0	0	61	2	0	0	0	0	0	1	1	1
436	2006	1	79	22.9	26	2	1	0	1	0	44800	0	0	0	40	5	0	0	0	0	0	1	1	0
437	2006	2	71	22.8	5	1	2	1	0	0	10200	0	0	0	42	3	0	0	1	0	0	1	1	1
438	2006	2	79	22.5	8	1	2	1	0	0		0	0	0	46	2	0	0	0	0	1	1	1	1
439	2006	2	50	30.9	6	1	1	0	0	0	21300	0	0	0	71	1	0	0	0	0	0	1	1	1
440	2006	2	71	30.7	6	1	1	0	1	0	34500	0	0	0	50	3	0	0	0	1	1	1	1	1
441	2006	2	60	26.6	3	1	1	0	0	0	43900	0	0	0	61	0	1	0	0	0	0	1	1	0
442	2006	2	62	27.8	8	1	1	0	0	0	5500	0	0	0	56	0	0	0	1	0	0	1	1	1
443	2006	1	58	30.5	4	1	1	0	0	0	7200	1	0	0	67	1	0	0	0	1	1	1	1	1
444	2006	1	94	17.8	13	1	2	0	1	0	25900	0	0	0	59	3		0	1	0	0	1	1	0
445	2006	1	56	25.3	7	1	2	0	0	0		1	0	0	62	1	0	0	0	0	0	1	1	0
446	2006	1	73	47.4	5	1	2	0	1	0	4500	0	0	0	53	3	1	0	1	0	0	1	1	1
447	2006	2	76	30.2	16	1	2	0	1	0	25700	1	0	0	53	6	1	0	1	0	0	1	1	1
448	2006	1	56	25.3	3	1	2	0	0	0		1	0	0	62	3	0	0	0	0	0	1	1	0
449	2006	2	82	22.9	8	1	1	0	0	0	279000	0	0	0	43	4	0	0	1	1	1	1	1	1
450	2006	2	67	23.4	6	1	1	0	0	0	90700	0	0	0	58	4	0	0	1	1	1	1	1	1
451	2008	1	88	28.3	841	1	2	1	1	0	19500	0	1	2	67	3	0	0	0	0	0	1	0	0
452	2006	1	78	25	15	1	2	1	0	0	4300	0	0	1	66	2	0	0	0	0	0	1	0	1
453	2006	2	77	28.1	22	1	2	0	1	0	20000	0	0	1	30	2	1	0	1	0	0	1	0	1
454	2006	2	52	32.7	3	1	2	0	1	0	2700	0	0	1	50	1	0	0	0	0	1	1	1	1
455	2006	1	71	26.1	5	1	2	0	1	0	3200	1	0	0	61	2	1	0	0	0	1	1	1	1
456	2006	2	71		1	1	1	0	1	0	2500	0	0	0
457	2006	2	61	25.7	5	1	1	0	1	0	19800	0	0	0	62	2	0	0	0	0	1	1	1	1
458	2006	1	94	17.8	69	1	2	0	0	0	400	0	0	0	50	4		0	1	0	0	1	0	1
459	2006	2	85	26.7	3	1	2	1	1	0	1100	0	0	0	60	3	1	0	1	0	0	1	1	1
460	2006	2	48	29.3	10	1	1	0	0	0		0	0	0	50	0	0	0	0	0	1	1	1	0
461	2006	2	55	31.1	2	1	1	0	0	0	7900	0	0	0	65	2	0	0	0	0	0	1	1	1
462	2006	1	64	34.2	35	1	2	1	1	0	1100	0	0	2	65	3	1	0	1	0	1	1	1	1
463	2006	2	76	34	1	1	1	1	1	0	150	0	1	0		7		0	0	1	1	0	0
464	2006	1	78	31.8	8	1	2	0	0	0	15200	0	0	0	50	2	1	0	0	0	0	1	1	1
465	2006	1	94	24.4	7	1	2	0	1	0	39100	0	0	0	65	2	0	0	0	0	0	1	1	0
466	2006	2	93	26.3	11	3	2	0	0	0	7600	0	0	1	40	6	1	0	1	0	0	1	0	0
467	2006	1	46	33.1	4	1	1	0	0	0	23400	0	0	0	60	0	0	0	0	0	0	1	1	1
468	2006	2	64	27.6	46	2	2	0	0	0	18400	1	0	1	60	2	0	0	1	0	0	1	1	1
469	2006	1	59	21.6	35	1	2	1	0	0	94300	0	0	0	55	2	0	0	0	0	0	1	1	0
470	2006	2	69	23.5		4	1	0	0	0	2700	0	1	0		6	0	0	0	1	1	0	0
471	2006	2	76	20.5	6	1	1	0	0	0	510	0	0	0	54	3	0	0	0	0	1	1	1	1
472	2006	2	86	20.8	9	4	2	0	1	0	3000	0	1	1	52	3	0	0	0	0	0	1	0
473	2006	2	93	24.2	11	1	2	0	1	0	66900	0	0	0	65	2	0	0	0	0	0	1	1	1
474	2006	2	94	22.3	18	1	2	0	1	0	13000	0	0	1	32	8	0	0	1	0	1	1	1	1
475	2006	1	95	37.6	7	1	2	0	0	0		0	0	0	60	2	0	0	0	0	0	1	1	0
476	2006	2	83	25.2	11	1	2	1	1	0	53500	0	1	2	30	3	1	0	0	0	0	1	1	1
477	2006	2	85	20.1	3	1	1	1	0	0	43500	0	1	0	35	5	1	0	0	0	0	1	1	0
478	2006	2	55	25.5	3	1	1	0	0	0	10800	0	0	0	65	2	0	0	0	0	1	1	1	1
479	2006	2	66	30.9	15	1	2	0	1	0	4500	0	0	1	49	4	1	0	0	0	1	1	1	1
480	2006	2	82	26.4	39	3	2	1	1	0	31000	0	1	2	30	2	1	0	0	0	0	0	0
481	2006	1	86	26	13	2	1	1	1	0	3200	0	0	1	30	3	0	0	1	1	1	1	1	1
482	2006	1	79	20.8	9	1	2	0	1	0	8100	0	0	0	50	2	0	0	0	0	0	1	0	1
483	2006	2	58	26.7	5	1	1	0	1	0	45000	0	0	0	60	2	0	0	0	1	1	1	1	1
484	2006	2	74	27.4	6	1	2	0	0	0	24700	0	0	0	32	3	1	0	1	0	0	1	1	0
485	2006	2	90	40.6	6	1	2	1	1	0	52700	0	0	0	30	2	0	0	1	0	0	1	1	1
486	2006	2	85	29.4	7	1	2	1	0	0	29100	0	0	0	38	6	1	0	1	0	1	1	1	1
487	2006	2	76	25.2	20	1	2	1	1	0	64500	0	0	1	53	5	1	0	1	0	1	1	1	1
488	2006	2	51	34.4	4	1	1	1	1	0	820	0	0	0	40	4	0	0	1	1	1	1	1	1
489	2006	2	76	24.2	17	1	2	1	1	0	5800	0	1	0	69	3	0	0	0	0	0	1	0	0
490	2006	2	68	32.4	11	1	2	1	1	0	18800	0	0	0	60	4	0	0	1	0	1	1	0	1
491	2006	2	91	28.3	0	1	2	0	0	0	35200	0	0	1	58	2	0	0	0	0	0	1	0
492	2006	2	50	21.2	1	1	2	1	0	0		0	0	0	25	1	0	0	1	0	1	1	1	1
493	2006	2	61		3	1	2	0	1	0	40700	0	0	0		3	0	0	1	0	1	1	1	1
494	2006	2	54	27	5	2	1	0	1	0	18600	1	0	0	60	4	0	0	1	1	1	1	1	1
495	2006	2	58	27.7	6	1	2	0	0	0	150	0	0	0	56	1	0	0	0	0	1	1	1	1
496	2006	2	72	25.8	11	1	2	1	1	0	3300	0	0	1	65	2	0	0	0	0	1	1	0	1
497	2006	2	62	28.4	8	1	2	0	1	0	26500	0	0	0	50	2	0	0	1	0	1	1	1	1
498	2006	2	62	28.4	8	1	2	0	1	0	137000	0	0	0	50	2	0	0	1	0	1	1	1	1
499	2006	2	94	23.8	25	1	2	0	1	0	4000	0	0	0	45	4	1	0	0	0	0	0	0	1
500	2006	1	85	16.4	20	2	2	0	0	0	14500	0	1	2	57	2	0	0	0	0	0	1	0
501	2006	1	64	22.5	6	1	1	0	1	0	450	0	0	0	44	2	0	0	1	0	0	1	1	1
502	2006	2	82	27.4	9	1	2	0	1	0	24100	0	0	0	40	3	0	0	1	0	1	1	0	1
503	2006	2	82	25	17	1	2	0	1	0	18600	1	0	0	37	4	0	0	1	0	0	1	0	1
504	2006	2	83	26	66	2	2	1	0	0	150	0	0	2	20	2	0	0	1	0	0	1	1	1
505	2006	2	79	30.9	12	1	2	0	0	0	3600	1	0	0	58	2	0	0	0	0	1	1	1	0
506	2006	2	80	25.9	22	3	2	1	0	0	9600	0	1	2	30	3	1	0	0	0	0	1	0
507	2006	2	87	27.5	10	1	2	0	1	0	101000	0	0	0	64	3	0	0	0	0	0	1	1	0
508	2006	1	86	22.2	28	1	1	0	0	0		0	0	1	67	4	0	0	1	1	1	1	1	1
509	2006	2	78	29.8	5	1	2	0	1	0	1600	0	1	2	50	4	1	0	0	0	1	1	0
510	2006	2	88	19.5		4	2	0	1	0	1800	0	1	2	40	9	1	0	0	0	1	1	0
511	2006	2	79	23.5	8	1	1	0	0	0	11400	0	0	0	64	5	1	0	1	1	1	1	0	1
512	2006	2	71	32	9	3	2	1	1	0	56600	0	0	0	66	4	0	0	1	0	0	1	1	0
513	2006	2	77	23.1	1	1	1	1	0	0	61900	0	0	0	30	5	1	0	0	0	0	1	0	0
514	2006	2	53	27	5	1	2	1	0	0	3100	1	0	0	60	2	0	0	0	0	0	1	0	1
515	2006	1	83	28.1	8	1	2	0	1	0	1700	0	0	0	50	2	0	0	1	0	1	1	1	1
516	2006	1	86	19.1	51	1	2	1	0	0	1100	1	0	2	49	3	0	0	0	0	1	1	1	1
517	2006	2	69	26.9	4	1	1	1	0	0	1200	1	0	0	50	4	0	0	1	1	1	1	1	1
518	2006	2	81	23.9	80	1	2	0	0	0	93800	0	0	2	25	3	1	0	1	0	0	0	0	0
519	2006	2	81	27.2	13	1	1	1	1	0	11100	0	0	2	51	4	0	0	1	1	1	1	0	1
520	2006	2	69	27.7	5	1	2	0	1	0	15600	0	0	0	63	4	0	0	0	0	1	1	1	1
521	2006	1	41	23.7	12	1	2	0	1	0	28500	0	0	0	40	2	0	0	0	0	0	1	1	0
522	2006	1	83	26.4	12	1	2	1	0	0	2600	0	0	0	48	3	0	0	0	0	0	1	0	1
523	2006	1	87	32	9	3	1	1	1	0	19000	0	0	1	30	4	1	0	1	0	0	1	0	1
524	2006	2	49	30.7	5	1	2	0	1	0	28500	0	0	0	62	1	0	0	0	0	0	1	1	1
525	2006	2	49	30.7	5	1	2	0	1	0	97500	0	0	0	62	1	0	0	0	0	0	1	1	1
526	2006	1	88	24.2	4	1	2	0	0	0	53700	0	0	0	45	6	0	0	0	0	1	1	1	1
527	2006	1	88	24.2	4	1	2	0	1	0	91300	0	0	0	45	6	0	0	0	0	1	1	1	1
528	2006	2	57	29.4	3	1	2	0	1	0	3200	0	0	0	60	3	1	0	0	0	1	1	1	1
529	2006	2	57	29.4	3	1	2	0	1	0	15800	0	0	0	60	3	1	0	0	0	1	1	1	1
530	2006	2	45	31.6	12	1	1	0	0	0	1200	1	0	0	50	0	0	0	0	0	0	1	1	1
531	2006	1	68	21.3	6	1	1	0	1	0	142000	0	0	0	66	2	0	0	1	0	0	1	1	0
532	2006	2	76	32.5	18	1	2	0	1	0	200	0	0	2	52	2		0	1	0	0	1	1	0
533	2006	2	76		1	1	2	0	1	0	580	0	0	0		2	0	0	1	0	1	1	1	1
534	2006	2	53	22	29	1	2	0	1	0	3200	0	0	2	30	1	0	0	1	0	0	1	1
535	2006	2	69	26.1	12	1	1	0	1	0	20700	0	1	2	60	4	0	0	1	0	0	1	1	0
536	2006	2	71	23.5	3	1	1	0	0	0	53700	1	0	0	55	3	1	0	0	1	1	1	1	1
537	2006	2	97	25.7	1	4	1	0	0	0		0	1	0	20	8	1	0	0	0	0	1	0	0
538	2006	2	63	26.5	4	1	1	0	0	0	30900	0	0	0	50	0	0	0	0	0	0	1	1	1
539	2006	1	66	16	8	1	1	0	0	0	6500	0	0	0	50	3	0	0	0	1	1	1	1	1
540	2006	1	81	23.8	7	1	2	0	0	0	76800	0	0	0	76	2	0	0	0	0	1	1	1	1
541	2006	1	91	24.1	3	1	2	0	1	0	20700	0	0	0	35	4	0	0	0	0	0	1	0	1
542	2006	2	75	27.1	3	1	2	0	0	0	18200	0	0	0	25	3	1	0	0	0	0	1	1	1
543	2007	1	81	27.9	71	2	1	0	0	0	2600	0	0	2	73	6	0	0	1	0	0	1	1	1
544	2006	1	89	24.8	7	1	2	0	1	0	1200	1	0	1	53	2	0	0	1	0	0	1	0	1
545	2006	2	45	27.7	6	1	1	0	0	0	400000	1	0	0	49	0	0	0	1	1	1	1	1	1
546	2006	2	44	27.5	6	1	2	0	0	0	46100	0	0	0	49	3	0	0	1	0	1	1	1	1
547	2006	1	48	22.1	4	1	2	0	0	0	28500	0	0	0	56	0		0	1	0	0	1	1	0
548	2006	2	51	31	11	1	1	0	0	0	0	1	0	2	70	0	0	0	0	1	1	1	1	1
549	2006	1	81	28.6	3	1	2	0	1	0	6700	1	0	0	64	3		0	1	0	0	1	1	1
550	2006	2	49	26.9	4	1	2	0	0	0	23000	0	0	0	59	1	0	0	0	0	0	1	1	1
551	2006	1	56	25.5	3	1	1	0	0	0	11500	1	0	0	53	0		0	0	1	0	1	1	0
552	2006	2	50	27.7	18	1	1	0	1	0	54300	0	0	2	43	4	0	0	1	1	1	1	1	1
553	2006	2	61	33.1	4	1	2	1	0	0	740	0	0	0	64	1		0	1	0		1	1	1
554	2006	2	81	20.4	6	1	1	0	1	0	74800	0	0	0	38	6	0	0	0	1	1	1	1	1
555	2006	1	56	21.8	5	1	1	0	0	0	990	1	0	0	59	1	0	0	0	1	1	1	1	1
556	2006	2	75	27.8	7	1	1	0	0	0	93700	1	0	0	50	3		0	1	1	1	1	1	1
557	2006	2	90	27.7	4	1	2	0	1	0	900	0	0	0	59	2	0	0	1	0	0	1	1	1
558	2006	2	53	29.8	8	1	1	0	1	0	43600	1	0	0	65	1	0	0	1	1	0	1	1	1
559	2006	2	47	29.8	3	1	2	0	1	0	18800	0	0	0	62	1		0	1	0	0	1	1	1
560	2006	2	81	23.8	2	2	1	0	1	0		1	1	0	69	10	0	0	0	0	0	0	0	1
561	2006	2	37	27.7	4	1	2	0	1	0	14600	0	0	0	67	1		0	1	0	0	1	1	0
562	2006	2	49	22.9	2	1	2	0	1	0	2800	1	0	0	67	2		0	0	0	0	0	0	1
563	2006	2	59	31.5	3	1	2	0	1	0	6500	0	0	0	66	1	0	0	0	0	1	1	1	1
564	2006	1	81	18.3	2	3	1	0	0	0	61400	0	1	1	25	5	0	0	0	0	0	1	1	0
565	2006	2	48	33.1	7	1	1	0	0	0	37600	1	0	0	62	1	0	0	0		0	1	1	1
566	2006	1	64	26.9	5	1	1	0	0	0	125000	0	0	0	58	0	0	0	1	1	1	1	1	0
567	2006	1	54	22.9	4	1	1	0	0	0	7300	0	0	0	68	1		0	1	1	0	1	1	1
568	2007	2	21	18.3	16	2	1	0	0	0	81700	1	0	2	27	3		0	0	0	1	1	0
569	2006	2	52	24.2	4	1	1	0	0	0	1400	0	0	2	44	1	0	0	1	1	1	1	1	1
570	2006	1	70	16.2	4	1	2	0	0	0	9800	1	0	1	20	2	0	0	1	0	0	1	1	0
571	2006	2	61	29.3	4	1	1	1	1	0	200	0	0	0	56	2	0	0	1	1	1	1	1	1
572	2007	2	73	32.3	27	1	1	0	1	0	208000	0	0	2	67	3	0	0	1	1	0	1	1	1
573	2007	2	90	28.8	18	1	2	1	1	0		0	0	0	65	4	0	0	1	0	0	1	1	1
574	2007	2	68	23.9	10	1	1	0	1	0		0	0	0	40	3	0	0	1	1	1	1	1	1
575	2007	1	78	25.2	23	1	1	1	1	0	5500	1	0	0	71	4	0	0	1	0	1	1	1	0
576	2007	2	72	26.6	3	1	2	0	1	0	82600	0	0	0	65	2	1	0	1	0	1	1	1	1
577	2007	1	97	26	7	1	1	0	1	0	25100	0	0	0	47	7		0	0	1	0	1	1	0
578	2007	2	84	30.8	96	1	2	1	0	0		0	1	2	28	2	1	0	0	0	0	0	0	0
579	2007	2	58	24.9	64	4	1	0	0	0	250	1	0	2	25	4	0	0	1	1	1	1	1	1
580	2007	1	96	22.2	12	1	2	0	0	0	13000	0	0	1	45	2	0	0	1	0	0	0	1	0
581	2007	2	68	30.1	9	1	2	0	0	0	960	0	0	0	40	2	0	0	1	0	1	1	0	0
582	2007	1	89	24.2	11	3	2	0	1	0	57600	1	1	1	55	2		0	0	0	0	1	0	1
583	2007	1	91	20.4	29	1	2	0	1	0	8600	0	0	0	45	5	0	0	1	0	0	1	0	1
584	2007	1	83	23.7	12	1	2	0	1	0	46400	0	0	0	62	3	0	0	0	0	0	0	1	0
585	2007	2	88	17.8	12	1	2	0	0	0	27600	1	0	0	63	3		0	1	0	0	0	1	1
586	2007	2	71	14.8	8	3	2	0	1	0	14400	0	1	2	23	2	0	0	0	0	0	0	0
587	2007	2	59	24.2	25	1	2	1	0	0	58600	0	0	2	57	1		0	0	0	1	1	1	0
588	2007	1	68	23.4	21	4	1	0	1	0	157000	1	1	2	52	6	1	0	0	1	1	1	0	1
589	2007	2	50	28.1	3	1	1	0	0	0	200	0	0	0		0	0	0	0	1	1	1	1	1
590	2007	2	64	28.4	10	4	1	0	1	0		1	0	2	35	2	0	0	1	1	1	1	1	1
591	2007	2	43	33.1	12	1	1	0	1	0	3410	0	0	0	50	0	0	0	1	1	0	1	1	1
592	2007	1	51	28.2	2	1	2	1	1	0	200	0	0	0		1	0	0	1	0	0	1	1	1
593	2007	1	81	26.7	41	1	2	0	1	0		0	0	1	26	4	0	0	0	0	1	1	1	1
594	2007	2	75	25	9	1	1	0	0	0		0	0	0	41	4	1	0	0	1	1	1	1	1
595	2007	2	40	33.9	5	1	1	0	0	0		1	0	0	44	1	1	0	1	1	1	1	1	1
596	2007	2	47	27.6	6	1	1	0	1	0	42800	1	0	0		0	0	0	0	1	1	1	1	1
597	2007	2	71	29.7	3	1	2	0	1	0	1940	0	0	0	40	2		0	1	0	1	1	0	1
598	2007	2	75	25.3	11	1	1	1	0	0	3410000	0	0	0	38	6	1	0	1	1	0	1	1	1
599	2007	1	81	19.1	29	2	2	0	0	0	3240	0	0	1	60	2	0	0	0	0	0	0	0	0
600	2007	2	49	24.1	4	1	1	0	0	0		1	0	0	65	2		0	1	1	0	0	0	1
601	2007	2	72	24.6	7	1	2	1	0	0	9940	0	0	0	50	1	0	0	1	0	1	1	1	1
602	2007	2	76	29	14	1	2	1	0	0	10800	0	0	1	20	3	0	0	1	0	0	1	1	1
603	2007	2	53	23.5	5	1	2	0	1	0		0	0	0	56	1	0	0	0	0	1	1	0	1
604	2007	2	84	29.4	5	1	2	0	0	0	13700	0	0	0	40	5	1	0	0	0	0	1	1	1
605	2007	2	68	21.6	6	1	1	0	0	0	13400	1	0	0	47	2	0	0	1	1	1	1	1	1
606	2007	2	91	24.8	2	2	2	1	0	0	6910	0	1	2	45	3	0	0	0	0	0	1	0	1
607	2007	2	51	25.6	4	1	1	1	0	0	1880	1	0	0	71	1	0	0	0	1	1	1	1	1
608	2007	2	29	23.9	7	4	1	1	0	0	21500	1	0	2	40	5	1	0	0	1	1	1	1	1
609	2007	2	46	25.7	3	1	2	0	1	0	1020	1	0	0	69	2	0	0	0	0	1	1	1	1
610	2007	2	80	26.4	5	1	2	0	1	0		0	0	0	50	2	0	0	0	0	1	1	1	1
611	2007	2	83	25.4	9	1	1	0	0	0	9900	0	0	1	58	3	0	0	1	1	1	1	0	0
612	2007	1	80	23.8	12	1	2	0	0	0	8800	0	0	1	47	2	0	0	1	0	0	1	0	0
613	2007	2	52	26.7	3	1	2	0	0	0	5460	1	0	0		1	0	0	1	0	1	1	1	1
614	2007	2	34	24.8	0	1	1	0	0	0	26400	1	0	0	56	0	0	0	0	1	0	1	0	1
615	2007	2	68	25.3	7	1	1	1	0	0	10200	0	0	0	38	4	0	0	1	1	0	1	1	1
616	2007	2	65	27.7	8	1	2	1	0	0	12700	0	0	0	43	3	0	0	0	0	0	1	0	1
617	2007	2	71	32.3	212	4	1	1	1	0		1	0	1	50	6	1	1	1	0	0	1	1	1
618	2007	2	57	36.4	3	1	1	0	0	0		0	0	0	65	1	0	0	1	1	1	1	0	1
619	2007	1	47	22.5	2	1	1	0	0	0	99000	0	1	2	30	5	0	0	0	1	1	1	0	0
620	2007	1	79	28.6	5	1	2	1	0	0	80700	0	0	2	60	2	0	0	0	0	1	1	0	1
621	2007	1	48	28	7	1	2	0	0	0	3520	1	0	0	65	2	0	0	1	0	0	1	1	0
622	2007	2	50	28.7	1	1	1	0	1	0		0	0	0	60	2	0	0	1	1	1	1	1	1
623	2007	2	78	26.9	6	1	2	1	0	0	5030	0	0	0	55	1	1	0	1	0	1	1	1	1
624	2007	2	53	28.1	4	1	1	0	1	0	76700	0	0	0	55	4	0	0	0	0	0	1	1	1
625	2007	1	84	21.6	16	1	1	0	0	0	4940	0	0	1	41	4	0	0	1	1	1	1	1	1
626	2007	2	68	26.8	5	1	2	1	0	0	1880	1	0	0	55	2	1	0	0	0	0	1	0	1
627	2007	1	77	23.4	5	1	2	0	1	0	5310	1	0	0	60	2	0	0	1	0	0	0	0	1
628	2007	2	75	32	8	1	2	1	1	0	8450	1	0	0	60	2	0	0	0	1	0	1	1	1
629	2007	2	70	19.2	3	1	2	0	1	0	1950	1	0	0	48	4	0	0	0	0	1	1	1	1
630	2007	2	64	24.6	3	1	1	0	0	0	900	1	0	0	56	2	0	0	0	1	1	1	1	1
631	2007	2	75	26	6	1	1	0	0	0	57400	0	0	0	50	4	0	0	1	1	1	1	1	1
632	2007	1	91	21.4	12	1	1	0	0	0		0	0	0	35	5	0	0	1	0	0	1	1	0
633	2007	2	84	31.6	13	3	2	0	0	0	6660	0	0	1	15	3	1	0	0	0	0	1	1	0
634	2007	2	54	20.1	5	1	1	1	0	0		1	0	0	56	3	0	0	1	1	1	1	1	1
635	2007	2	51	29.1	8	1	1	1	1	0		0	0	2	45	1	0	0	1	1	0	1	1	1
636	2007	2	86	25.6	5	3	2	1	1	0	4470	0	0	0	55	4	0	0	0	0	0	1	1	0
637	2007	2	66	27.2	83	2	1	0	0	0	390	1	0	2	25	3	0	0	1	0	1	1	1	1
638	2007	2	76	22.3	7	1	2	1	1	0	1860	0	0	0	30	2	1	0	0	0	1	1	1	1
639	2007	2	46	24.9	3	1	2	0	0	0	4770	0	0	0	46	2	1	0	1	0	1	1	1	1
640	2007	2	94	20.4	7	1	2	0	1	0	20700	0	0	0	42	3	1	0	0	0	0	1	1	0
641	2007	2	88	27.4	88	1	2	1	0	0	1050	0	1	2	28	5	0	0	0	0	1	1	1	1
642	2007	2	78	25.6	20	1	1	0	0	0	10500	0	0	0	47	4		0	1	1	1	1	1	1
643	2007	1	98	24.4	13	4	1	0	1	0	5360	0	1	0	30	6	0	0	1	0	1	1	1	1
644	2007	2	81	25.3	9	1	2	0	0	0	4050	0	0	0	48	2	0	0	0	0	0	1	1	0
645	2007	2	84	26.3	5	2	2	0	0	0	1700	0	1	0	20	4	0	0	0	0	0	1	1	0
646	2007	2	82	19.8	11	1	1	0	1	1	39600	1	0	0	73	5	0	0	0	1	0	1	0	1
647	2007	2	52	28.1	6	1	2	1	0	0	2690	0	0	0	73	2	0	0	0	0	1	1	1	0
648	2007	2	34	29.1	4	1	2	0	0	0		1	0	0	67	3	0	0	0	0	0	1	1	1
649	2007	2	68	30.2	3	1	2	0	0	0	460	0	0	0	75	2	0	0	0	0	1	1	0	1
650	2007	2	80	29.8	5	1	2	0	1	0	6150	0	0	0	61	4	1	0	1	0	0	1	1	1
651	2007	2	87	24.2	8	1	2	0	0	0	5520	0	0	0	33	5	1	0	1	0	0	1	1	0
652	2007	2	52	24.6	5	1	1	0	0	0	3820	1	0	0	56	0	0	0	0	1	1	1	1	1
653	2007	1	82	21.4	10	3	1	0	0	0	2690	1	0	0	45	7	0	0	1	0	0	0	1	1
654	2007	2	49	33.6	5	1	2	1	1	0	9780	0	0	0	40	1	1	0	1	1	1	1	1	1
655	2007	1	64	25.1	5	1	1	0	0	0	8820	0	0	0	50	4	1	0	1	0	0	1	1	1
656	2007	2	60	22.1	6	1	1	0	0	0	2130	1	0	0	60	0	0	0	1	1	1	1	1	1
657	2007	2	47	26.2	6	1	1	0	1	0	95600	1	0	0	60	1	0	0	0	1	1	1	1	1
658	2007	2	48	25.2	8	1	1	0	1	0	8030	1	0	0	60	2	0	0	0	1	1	1	1	1
659	2007	2	66	24.5	3	1	1	0	0	0	5080	0	0	0		3	0	0	0	1	1	1	1	1
660	2007	2	62	27.9	3	1	2	1	1	0	1310	1	0	0	63	2	0	0	0	0	1	1	1	1
661	2007	2	56	30	5	1	1	0	1	0	31000	0	0	0	50	2	0	0	0	1	1	1	1	1
662	2007	2	62	23.7	7	1	1	0	0	0	27200	0	0	0	47	2	0	0	0	0	0	1	1	1
663	2007	2	84	26	1	1	1	0	0	0	87900	1	1	0		3	0	1	0	1	0	1	0	0
664	2007	2	53	31.2	8	1	2	0	0	0	48500	0	0	0	45	2	0	0	1	0	1	1	1	1
665	2007	2	71	27.2	7	1	1	0	0	0	8980	0	0	0	45	4	0	0	1	1	1	1	1	1
666	2007	2	81	25.2	21	1	2	0	1	0	4650	0	0	1	43	3	0	1	0	0	0	1	1	1
667	2007	2	94	20.8	119	1	2	0	0	0	2860	0	0	1	25	4	0	1	1	0	0	1	1	0
668	2007	1	86	19.7	8	1	2	0	0	0	15700	0	0	0	75	3		1	1	0	0	0	1	1
669	2007	2	92	27	20	1	2	1	1	0	13900	0	1	2	50	3	0	0	0	0	0	1	1	1
670	2007	2	73	25	2	1	2	0	1	0	5410	0	0	0	53	4	1	0	1	0	0	1	0	1
671	2007	2	58	17.9	3	1	2	0	1	0	900	1	0	0	66	2	0	0	1	0	1	1	1	1
672	2007	2	68	19.4	10	1	2	1	1	0	3170	0	0	0	61	3	0	0	0	0	0	1	1	1
673	2007	2	74	29.4	13	1	2	1	1	0	78000	0	0	1	63	2	0	0	1	0	1	1	1	1
674	2007	1	78	24.4	60	1	1	0	0	0	1570	1	0	2	70	7	0	0	1	1	1	1	0	1
675	2007	2	83	25.4	10	1	2	0	0	0	50	0	1	1	47	2	0	0	0	0	0	0	0	0
676	2007	2	73	27.4	8	1	1	1	1	0	120	0	0	0	45	3	0	0	1	1	1	1	1	1
677	2007	2	82	32.9	11	1	2	0	0	0	3020	0	0	1	54	4	0	0	1	0	0	1	1	0
678	2007	1	80	24.9	9	4	2	0	1	0	25000	0	1	2	48	3	1	0	1	0	0	0	0	0
679	2007	2	58	26.8	9	1	1	1	1	0	37300	1	0	0	53	1	1	0	0	1	1	1	1	1
680	2007	2	60	27.3	9	1	1	0	1	0	20	0	0	0	30	2	1	0	1	0	1	1	1	0
681	2007	1	82	20.7	4	1	2	0	1	0	3140	0	0	0	61	2	0	0	1	0	0	1	1	0
682	2007	2	80	22.1	1	4	1	1	1	0	70	0	1	2	29	10	0	0	0	1	1	1	0	0
683	2007	1	79	27.7	13	1	2	0	0	0	910	0	1	2	60	2	0	0	1	0	0	1	1	1
684	2007	2	47	25.6	2	1	2	0	0	0	250	1	0	0		0	0	0	0	0	1	1	1	1
685	2007	2	60	25.4	11	1	1	1	1	0	30	0	0	0	25	3	0	0	1	0	1	1	1	0
686	2007	2	71	16.2	8	2	1	1	1	0	30	0	0	0	40	4	0	0	1	1	1	1	1	1
687	2007	1	77	31.3	10	2	2	0	0	1	20800	0	0	0	28	3	0	0	1	0	0	1	0	1
688	2007	2	77	25	20	1	1	1	1	0		0	0	0	45	5	0	0	1	1	0	1	1	1
689	2007	2	78	27.4	3	1	1	0	1	0	360	0	0	0	65	10	0	0	0	0	0	1	1	0
690	2007	2	85	19.8	19	1	2	1	0	0	26500	0	0	0	35	2	0	0	1	0	0	1	1	0
691	2007	1	66	25.7	5	2	2	1	1	1	2470	1	0	0	64	3	0	1	0	0	0	0	1	0
692	2007	1	90	16.4	6	1	2	0	0	0	130	0	0	1	79	2	0	0	1	0	1	1	0	1
693	2007	2	58	25.2	7	1	1	0	0	0	15500	0	0	0	56	2	0	0	0	1	1	1	1	0
694	2007	2	59	28.1	5	1	2	0	0	0	1280	0	0	0	58	1	0	0	0	0	0	1	1	1
695	2007	2	46	27.8	6	1	1	0	1	0	260	0	0	0	67	2		0	1	1	1	1	1	1
696	2007	1	80	19.6	2	4	1	1	1	0	43100	0	1	2	20	10	0	0	0	1	1	1	1	0
697	2007	2	72	30.4	3	1	1	1	1	0	420	0	0	0	36	4	1	0	1	1	1	1	1	1
698	2007	1	58	37	3	1	2	0	0	0	3980	0	0	0	68	1	0	0	0	0	0	1	1	0
699	2007	2	67	27.4	6	1	1	1	1	0	10	0	0	0	58	3	0	0	0	1	1	1	1	1
700	2007	2	57	23.4	6	1	2	0	1	0	3770	0	0	0	59	1		0	1	0	0	1	1	1
701	2007	1	80	26	31	1	2	0	1	0	190	0	0	1	60	3		0	1	0	0	1	1	1
702	2007	2	80	20.8	5	1	2	1	1	0	82000	1	0	0	37	4	0	0	1	0	1	1	1	1
703	2007	2	82	25.5	19	1	2	1	0	0	6630	0	0	1	35	2	0	0	1	0	0	1	1	1
704	2007	1	98	23.5	4	1	1	0	1	0	1700	0	0	0	55	5	0	0	1	1	1	1	1	1
705	2007	2	80	25.7	2	1	1	0	1	0	8660	0	0	0	70	4	0	0	0	1	1	1	1	1
706	2007	2	63	28	2	1	2	0	0	0	1680	0	0	0	71	1	0	0	0	1	1	1	1	1
707	2007	2	68	21.3	13	1	2	1	1	0	150	0	0	1		5		0	0	0	0	1	1	0
708	2007	2	79	21.2	31	1	2	0	0	0	26200	0	0	1	20	2	0	0	1	0	0	1	1	0
709	2007	1	89	23.4	11	2	2	0	1	0	11100	0	0	0	60	2	0	0	1	0	0	1	1	1
710	2007	2	80	27	7	1	1	0	0	0	140	0	0	0	40	3	1	0	1	1	1	1	1	1
711	2007	2	80	25.1	17	2	1	0	0	0	1140	0	1	2	19	9	0	0	0	0	0	1	0	0
712	2007	2	70	21	4	1	2	1	1	0	2400	0	0	0	53	4	0	0	1	0	0	1	1	1
713	2007	1	53	20.8	4	1	2	0	1	0	2670	0	0	0	64	1	0	0	0	0	0	1	0	0
714	2007	1	74	31	6	1	2	0	1	0	250	0	0	0	60	3	0	0	1	0	1	1	1	1
715	2007	2	79	26.2	4	1	1	0	0	1		0	0	0	64	3	0	0	0	1	1	1	0	1
716	2007	1	61	32.3	18	1	2	0	1	0	2200	0	0	0	64	4	0	0	0	0	0	0	1	0
717	2007	2	50	30.1	4	1	1	0	0	0	3060	1	0	0	61	0	0	0	0	1	1	1	1	1
718	2007	2	80	42.3	4	1	2	1	1	0	3120	0	0	0	40	5	0	0	1	0	1	1	0	1
719	2007	1	89	25.9	3	2	2	0	0	0	860	0	0	0	55	3	1	0	0	0	0	1	1	1
720	2007	2	75	24.7	43	3	1	0	0	0	1660	0	1	1	26	9	0	0	0	0	0	1	0	1
721	2007	2	81	37.6	4	1	2	1	1	0	2250	0	0	1	33	6	0	0	1	0	0	1	0	0
722	2007	2	48	26.6	4	1	1	0	0	0	5190	0	0	1	56	1	0	0	0	1	1	1	1	1
723	2007	1	88	21.6	13	1	1	0	0	0	20	0	0	0		4	0	0	0	1	0	1	1	0
724	2007	2	57	27.2	5	1	2	0	0	0	11300	0	0	0	60	2	1	0	0	0	0	1	1	1
725	2007	2	65	32	5	1	1	0	1	0	30	0	0	0	40	4	0	0	0	1	1	1	1	1
726	2007	2	69	27.7	5	1	2	0	1	0	25200	1	0	0	40	2	1	0	0	0	1	1	1	1
727	2007	1	85	24.3	26	1	1	0	1	0	1580	0	0	1	30	5	0	0	1	1	1	1	1	1
728	2007	2	54	29.9	2	1	2	1	1	0	10	1	0	0	63	2	0	0	0	1	1	1	1	1
729	2007	1	74	24.1	7	1	2	1	0	1	3630	0	0	0	29	3	0	0	0	0	0	1	1	1
730	2007	2	44	35.3	2562	1	1	0	0	0	20	0	0	0	55	2	0	0	1	1	1	1	1	1
731	2007	1	40	27.8	5	1	1	0	0	0	40	0	0	0	45	1	0	0	0	1	1	1	0	1
732	2007	2	45	33.2	5	1	2	0	0	0	18100	1	0	0	44	3	0	0	1	1	1	1	1	1
733	2007	2	82	35.5	8	2	1	1	1	0	10	0	0	0	65	6	0	0	0	1	1	1	1	1
734	2007	2	62	25.2	6	1	1	0	0	0	90200	1	0	0	45	1	0	0	1	1	1	1	1	1
735	2007	2	61	27	2	1	2	1	0	0	750	0	0	0		1	0	0	0	0	1	1	0	1
736	2007	2	64	36.9	5	1	1	0	1	0	10	1	0	0	71	1	0	0	0	1	1	1	1	1
737	2007	2	58	29	4	1	1	0	0	0	52600	0	0	0	60	3	0	0	0	1	1	1	0	1
738	2007	1	71	22.1	4	1	2	0	1	0	9730	1	0	0	60	2	0	0	0	0	1	1	1	1
739	2007	2	36	30.3	4	1	1	0	1	0	89200	0	0	0	64	1	0	0	0	1	1	1	1	1
740	2007	2	60	28.4	5	1	1	0	0	0	22100	1	0	0	40	1	0	0	1	1	1	1	1	1
741	2007	1	63	26.7	6	1	1	0	0	0	430	0	0	0	60	1	0	0	1	1	1	1	1	1
742	2007	2	60	23.9	3	1	2	0	0	0	5360	0	0	0	55	1	0	0	1	0	0	1	1	1
743	2008	2	61	27.8	8	1	1	1	0	0	75500	0	0	0	35	1	0	0	1	1	1	1	1	1
744	2008	2	60	29.4	63	4	1	0	1	0	11500	0	0	2	20	3	1	0	1	1	1	1	1	1
745	2008	2	47	28.4	2	1	2	1	1	0	18600	0	0	0		2	0	0	0	0	0	1	1	0
746	2008	2	57	34.9	10	2	2	1	1	0	10700	0	0	0	25	2	0	0	1	0	0	1	0	0
747	2008	2	69	28.7	52	1	1	0	1	0	8540	0	1	1	33	3	1	0	0	1	0	1	0	0
748	2008	2	54		1	1	1	0	0	0	2110	0	0	0
749	2008	1	58	30.5	4	1	2	1	1	0	58500	0	0	0	62	2	0	0	1	0	0	1	1	1
750	2008	1	87	25.4	8	2	2	1	1	0	410	0	0	1	57	5	1	0	0	0	0	1	1	1
751	2008	1	62	20.7	4	1	2	0	1	0	8490	0	0	0	66	1	0	0	0	0	0	1	0	1
752	2008	2	63		0	1	1	0	0	0	10	0	0	0		3	0	0	0	1	1	1	0	0
753	2008	2	51	30.5	16	1	2	1	0	0	6980	0	0	0	55	1	1	0	0	0	0	1	1	1
754	2008	1	81	26	14	1	2	1	1	0	6320	0	0	0	65	3	0	0	1	0	0	1	1	1
755	2008	2	70	25.2	6	1	2	1	1	0	7130	0	0	0	65	2	1	1	1	0	0	1	1	0
756	2008	2	55	25.4	5	1	1	0	0	0	1020	0	0	0	64	0	0	0	0	1	1	1	1	1
757	2008	1	84	23	4	1	2	1	1	0		0	0	0	46	3	0	0	1	0	0	1	0	1
758	2008	2	39	31.1	4	1	2	1	1	0	42100	0	0	0	70	3	0	0	0	0	0	1	1	1
759	2008	2	51	38.6	3	1	2	0	1	0	7250	0	0	0	65	2	0	0	0	0	0	1	0	1
760	2008	1	88	23.9	16	2	2	0	1	0	4130	0	0	0	35	2	1	0	1	0	0	1	1	1
761	2008	2	46	33.7	4	2	1	0	1	0	12300	1	0	0	60	2	0	0	0	1	1	1	1	1
762	2008	1	51		4	1	2	0	0	0	70	0	0	0		2	1	0	0	0	0	1	1	1
763	2008	2	43	26	7	4	1	0	1	0	620	0	0	0	40	4	0	0	1	1	1	1	1	1
764	2008	1	90	35.6	22	1	1	0	1	0	16000	0	0	2	20	8	0	0	0	1	1	1	0	0
765	2008	2	84	20.1	13	1	2	0	0	0	9890	0	0	0	40	2	0	0	1	0	0	1	1	1
766	2008	1	63	20.7	7	1	2	0	1	0	12300	1	0	2	61	1	0	0	1	0	0	1	1	0
767	2008	2	92	23.5	31	4	2	1	0	0	16200	0	1	2	30	2	0	0	0	0	0	0	0	0
768	2008	2	95	22.3	10	1	2	1	0	0	15800	0	0	0	40	3	0	0	0	0	0	1	1	1
769	2008	2	99		15	2	1	0	1	0		0	1	2		4	0	0	0	1	0	1	0	0
770	2008	2	50	33.7	8	1	1	1	1	0	14300	1	0	2	30	4	0	0	1	1	1	1	1	1
771	2008	2	55	27.5	4	1	2	0	1	0	8140	1	0	0	60	2	1	0	0	0	0	1	1	1
772	2008	2	66	39.2	32	2	2	1	1	0	7550	0	0	2	64	4	0	0	0	0	0	1	0	1
773	2008	2	60	24.6	7	1	2	1	1	0	8660	1	0	0	40	3	1	0	0	0	0	1	1	1
774	2008	2	81	23	3	1	2	1	1	0	10	0	0	0	30	1	0	0	0	0	0	1	1	0
775	2008	1	93	23.4	22	1	2	0	1	0	33100	0	0	0	43	3	1	0	1	0	0	1	1	1
776	2008	2	80	38.9	12	1	2	1	1	0	880	0	0	0	30	6	1	0	1	0	0	1	1	1
777	2008	2	51	24.2	6	1	1	1	1	0	16800	0	0	0	40	2	0	0	1	1	1	1	1	1
778	2008	2	55	22.3	2	1	1	0	0	1	10	0	0	0	65	2	0	0	0	0	0	1	1	0
779	2008	2	89	23.3	4	1	2	1	1	0	1680	0	0	0	57	3	1	0	1	0	0	1	0	0
780	2008	1	75	27.2	7	1	1	0	0	0	7550	0	0	0	70	3	0	0	1	1	1	1	0	1
781	2008	1	97	33.3	7	1	2	0	0	0	4020	0	1	2	42	3	0	0	0	0	0	1	0	0
782	2008	1	80	27.4	8	1	2	0	1	0	4180	0	0	0	70	3	0	0	0	0	0	1	1	0
783	2008	2	80	24.1	6	1	2	0	1	0	1050	0	0	0		3	0	0	1	0	0	1	1	1
784	2008	2	78	27.4	4	1	1	0	0	0	500	0	0	0	50	6	1	0	1	1	1	1	1	1
785	2008	2	48	31.1	209	4	1	0	1	0		0	0	2	40	3	0	0	0	1	1	1	1	0
786	2008	1	88	26.2	10	1	2	0	1	0	7290	0	1	2	28	3	1	0	0	0	0	1	0	1
787	2008	1	47	29.3	5	1	1	0	1	0	1910	0	0	0	58	5	0	0	0	1	1	1	1	1
788	2008	2	80	24.5	0	4	1	0	1	0	7360	1	1	0	50	11	0	0	0	1	1	0	0	0
789	2008	2	39	27.8	7	1	1	0	0	0	24200	1	0	0	43	1	0	0	1	1	1	1	1	1
790	2008	2	67	24.2	9	1	2	0	1	0	5190	1	0	0	66	3	0	0	1	0	0	1	1	0
791	2008	2	66	27.7	4	1	2	0	0	0	2930	0	0	0	69	1	0	0	0	0	0	1	1	1
792	2008	2	64	29.1	98	2	1	0	0	0	40	1	1	2	15	3	0	0	0	0	0	1	0	0
793	2008	2	78	19.8	13	1	1	0	1	0	3440	0	0	2	58	5	0	0	0	0	0	1	1	1
794	2008	2	59	24.2	4	1	1	0	0	0	5780	1	0	0	55	3	0	0	1	1	1	1	1	1
795	2008	2	87	22.9	15	1	2	0	1	0	3820	0	0	0	49	4	0	0	0	0	0	1	1	1
796	2008	2	71	22.2	9	1	2	1	0	0	590	0	0	0	36	4	1	0	1	0	0	1	1	1
797	2008	2	58	26.4	1	1	1	0	1	0	10	1	0	0	50	3	1	0	1	1	1	1	1	1
798	2008	1	76	22.7	18	1	1	0	1	0	46400	0	0	0	35	5	0	0	1	1	1	1	0	0
799	2008	2	78	29.4	3	2	1	1	0	1	120	1	0	0	58	8	0	0	0	1	1	1	1	1
800	2008	2	57	30.7	3	2	1	1	0	0	120	0	0	0	44	4	0	0	1	1	1	1	1	1
801	2008	2	59	19.1	3	1	2	0	0	0	2600	1	0	0	60	4	1	0	0	0	0	1	0	1
802	2008	2	47	25.2	5	1	2	0	1	0	940	0	0	0	63	2	0	0	0	0	0	1	0	1
803	2008	1	64	24.6	3	1	2	0	1	0	960	1	0	1	45	1	0	0	0	0	0	0	1	1
804	2008	2	49	25.7	0	1	2	0	1	0	2000	1	0	0		1	0	0	0	0	1	1	0	0
805	2008	2	84	23.8	10	1	2	0	1	0	4550	0	0	0	49	3	0	0	0	0	0	1	0	0
806	2008	2	41	27.2	5	1	2	0	0	0	2040	0	0	0	60	1	0	0	0	0	0	1	1	1
807	2008	1	77	29.4	7	1	1	1	1	0	710	1	0	0	64	5	0	0	0	1	1	1	1	1
808	2008	2	77	18.3	14	1	2	0	1	0	6700	0	0	0	35	5	1	0	1	0	0	1	1	1
809	2008	2	36	31.9	5	1	1	0	0	0	28300	0	0	0	66	1	1	0	0	1	1	1	1	1
810	2008	1	79	21.6	12	1	2	1	1	1	2550	1	0	1	55	3	0	0	0	0	0	1	1	0
811	2008	2	80	26	34	1	2	1	1	0	12700	0	0	0	40	3	0	1	1	0	0	1	0	1
812	2008	1	85	25.5	7	1	2	0	1	0	2950	0	0	0	76	1	0	0	0	0	0	1	0	0
813	2008	1	89	26.6	11	1	1	0	1	0	6720	0	0	0	62	4	0	0	0	1	1	1	1	1
814	2008	2	84	24	2	1	1	0	1	0	10	0	0	0	60	4	0	0	0	1	0	1	0	0
815	2008	2	77	22	5	1	1	0	0	0	50	0	0	0	73	6	0	0	1	1	1	1	1	1
816	2008	2	65	26.2	7	1	1	0	0	0	9630	0	0	0	42	1	0	0	0	1	1	1	1	1
817	2008	1	87	27.7	8	1	2	0	1	1	530	1	0	0	67	3	0	0	0	0	0	1	1	1
818	2008	2	55	19.8	4	1	2	0	0	0	2390	1	0	0	60	1	0	0	0	0	0	1	1	1
819	2008	1	81		1	2	2	0	1	0	100	0	0	0		12	0	0	0	0	0	1	0	0
820	2008	2	39	31.1	4	1	2	1	1	0	9410	0	0	0	55	2	1	0	0	0	0	1	1	1
821	2008	1	79	31.9	4	1	2	0	1	0	10	0	0	0	67	3	0	0	0	0	0	1	0	1
822	2008	1	80	26.7	10	1	2	1	0	0	38300	0	0	0	66	2	0	0	0	0	0	0	1	1
823	2008	2	57	25.8	6	1	1	0	1	0	37500	0	0	0	73	2	0	0	0	1	1	1	1	1
824	2008	1	88	22.7	5	1	2	0	1	0	110	0	0	0	69	1	0	0	0	0	0	1	1	0
825	2008	2	59	26.3	4	1	2	0	0	0	3140	1	0	0	44	2	0	0	1	0	0	1	1	1
826	2008	1	87	21.3	5	1	2	1	0	0	1930	0	0	0	75	1	0	0	1	0	0	1	1	1
827	2008	2	79	26.4	10	2	1	1	1	0	3160	1	0	2	50	7	0	0	0	0	0	1	0	1
828	2008	1	80	24.7	20	1	2	0	0	0	2930	0	1	2	40	3	0	0	0	0	0	1	0	0
829	2008	1	87	18.7	66	1	1	0	1	0	31100	0	0	2	60	3	0	1	0	1	1	1	1	1
830	2008	2	67	21.7	8	1	1	0	0	0		0	0	0	40	6	0	0	1	1	1	1	1	1
831	2008	2	91	31.3	54	3	2	0	0	0	19000	0	1	1	30	4	0	1	0	0	0	1	0	1
832	2008	2	48	32.2	5	1	2	0	0	0	12200	1	0	0	60	2	0	0	0	0	0	1	1	1
833	2008	2	65	22.9	8	1	2	0	1	1	2480	0	0	0	56	2	0	0	0	0	0	1	0	1
834	2008	2	47	26.2	29	1	1	0	0	0	78200	0	0	0	19	2	1	1	0	1	1	0	1	1
835	2008	2	98		0	3	1	1	1	0	180	0	1	0		5	0	0	0	1	1	1	0	1
836	2008	2	58	24.4	9	4	1	1	1	0	12000	1	0	2	35	3	0	0	1	1	1	1	1	1
837	2008	2	76	26.4	6	1	2	0	1	0	2390	0	0	0	49	3	1	0	0	0	0	1	1	1
838	2008	2	71	23.6	3	1	2	1	1	0	12900	0	0	0	64	5	0	0	1	0	0	1	1	1
839	2008	2	74	25	40	1	2	1	1	0	13800	0	0	1	45	3	0	0	0	0	0	0	0	0
840	2008	1	53	22.7	2	1	1	0	0	0	10	1	0	0		3	0	0	0	1	1	1	0	1
841	2008	2	82	25.9	40	1	1	0	1	0	30000	0	0	2	43	6	0	0	1	1	1	1	1	1
842	2008	1	76	41.7	33	1	1	1	1	0	12800	0	0	0	65	3	0	1	0	1	1	1	0	1
843	2008	2	78	27.8	7	1	1	0	0	0	58900	0	1	2	43	4	0	0	0	1	1	1	0	1
844	2008	2	81	26	8	1	2	0	1	0	6100	0	0	0	60	3	0	0	1	0	0	1	1	0
845	2008	2	58	26	6	1	2	0	1	0	42200	0	0	0	50	2	1	0	0	0	0	1	0	1
846	2008	1	88	27.6	3	1	2	1	1	0	270	0	0	0	55	3	1	0	0	0	0	1	1	1
847	2008	1	49	20.3	3	1	1	0	0	0	1340	1	0	0	62	4	0	0	0	1	1	1	0	1
848	2008	1	51	31.3	4	1	2	1	1	0	1360	0	0	0	66	1	0	0	1	0	0	1	1	1
849	2008	2	72	28.1	5	1	2	0	0	0	1870	0	0	0	59	3	0	0	0	0	0	1	1	1
850	2008	2	51	32.3	3	1	2	0	1	0	6470	0	0	0	66	1	0	0	0	0	0	1	1	0
851	2008	1	85	27.5	81	1	2	1	1	0	24600	0	0	2	45	3	0	1	1	0	0	1	1	0
852	2008	2	54	37.6	8	1	2	0	0	0	1980	1	0	0	60	4	1	0	0	0	0	1	1	1
853	2008	2	60	35.9	5	1	2	1	0	0	12700	1	0	1	57	2	0	0	0	0	0	1	0	1
854	2008	1	83	27.3	7	1	1	0	0	0	1240	0	0	0	59	2	0	0	0	1	1	1	1	1
855	2008	1	84	22.9	2	2	1	1	1	1	25600	1	1	2	60	8	0	0	0	0	0	1	0	0
856	2008	2	51	27.4	14	1	2	1	1	0	12200	1	0	2	60	3	0	0	0	0	0	1	1	0
857	2008	2	58	29	32	1	2	1	1	0	2780	0	0	0	66	3	0	0	0	0	0	0	1	0
858	2008	1	58	24.4	3	1	2	0	0	0	2460	0	0	0	61	1	0	0	0	0	0	1	1	0
859	2008	2	62	25	33	1	1	0	1	0	80000	0	1	2	25	4	0	0	0	1	1	1	1	1
860	2008	1	81	19.5	49	1	1	0	0	0	4960	0	0	0	39	5	0	0	0	0	0	1	0	0
861	2008	2	75	35.5	6	1	2	1	1	0	2590	0	0	0	55	4	0	0	0	0	0	1	1	1
862	2008	2	71	34.6	11	1	2	0	0	0	5100	0	1	2	70	2	0	0	0	0	0	1	0	0
863	2008	1	41	20.7	9	1	1	0	0	0	9360	0	0	0	51	2	0	0	0	0	0	1	1	1
864	2008	2	63	21.9	37	1	2	0	0	0	140	1	1	0	37	1	0	0	0	0	0	0	1	0
865	2008	1	60	22.2	15	1	1	0	0	0	170	0	0	0	47	2	0	0	0	1	1	1	0	1
866	2008	1	68	20.8	2	1	2	0	0	0	4350	0	1	2	27	2	0	1	0	0	0	1	0	0
867	2008	2	64	33.7	6	1	1	0	1	0	170	0	0	0	56	1	0	0	1	1	1	1	1	1
868	2008	2	62	22	3	1	2	1	0	0	1950	0	0	0	54	4	0	0	0	0	0	1	1	1
869	2008	2	54	30.4	13	2	1	0	1	0	1800	0	0	0	45	4	0	0	1	1	1	1	1	1
870	2008	2	63	23	9	1	1	1	0	0	116000	0	1	0	37	4	0	0	1	1	1	1	1	1
871	2008	2	65	27.8	9	1	2	0	1	0	80	0	0	0	35	4	0	0	1	0	0	1	1	0
872	2008	2	48	27.8	4	1	1	0	0	0	10200	0	0	0	46	1	0	0	0	1	1	1	0	1
873	2008	1	45	22.8	2	1	1	0	0	0	300	1	0	0	59	1	0	0	0	0	0	1	1	1
874	2008	1	79	15	9	1	2	0	0	0	20400	0	0	0	65	2	0	0	0	0	0	0	1	0
875	2008	2	42	15.8	5	1	2	1	0	0	2890	1	0	0	64	3	0	0	0	0	0	1	1	1
876	2008	2	76	19.8	8	1	2	1	1	0	1590	0	0	0	66	5	1	0	0	0	0	1	0	1
877	2008	2	81	25.5	5	1	1	1	1	0	1500	0	0	0	59	5	0	0	0	1	1	1	1	1
878	2008	1	53	25.7	5	1	2	1	1	0	1100	1	0	0	76	4	1	0	0	0	0	1	1	1
879	2008	2	41	24.5	4	1	1	0	1	0	130	1	0	0	60	4	0	0	0	1	1	1	1	1
880	2008	1	76	21.8	42	1	2	0	1	0	43400	0	1	2	68	2	0	1	0	0	0	1	0	1
881	2008	1	82	28.8	14	1	2	0	0	0	63400	0	0	1	47	2	0	0	1	0	0	1	0	1
882	2008	1	75	26.9	5	1	2	0	0	0	60	0	0	0	64	1	0	0	0	0	0	1	1	0
883	2008	2	52	32.1	4	1	1	0	1	0	18200	1	0	0	64	3	0	0	0	1	1	1	1	1
884	2008	2	43	30.8	4	1	2	0	1	0	8490	0	0	0	69	1	0	0	0	0	0	1	1	1
885	2008	2	86	22.5	8	1	2	0	1	0	8130	0	0	1	39	5	1	0	1	0	0	1	1	1
886	2008	1	65	32	10	1	2	0	0	0	2350	0	0	0	68	3	0	0	0	0	0	1	1	0
887	2008	2	58	27.4	5	1	1	0	0	0	10	1	0	0	60	1	0	0	1	1	1	1	1	1
888	2008	2	71	29.4	5	1	2	0	1	0	2040	0	0	0	70	4	0	0	1	0	0	1	1	1
889	2008	2	58	29.6	5	1	1	0	1	0	11700	0	0	0	60	1	0	0	1	1	1	1	1	1
890	2008	2	73	26	3	1	2	0	1	0	3200	0	0	0	63	3	0	0	0	0	0	1	1	1
891	2008	1	80	25.1	13	2	2	1	1	0	460	0	0	0	60	3	0	0	1	0	0	1	0	1
892	2008	2	49	29.4	5	1	1	0	1	0	9830	1	0	2	60	1	0	0	1	1	1	1	1	1
893	2008	2	53	37	4	1	1	0	1	1	10200	0	0	1	49	2	0	0	1	1	1	1	1	1
894	2008	1	82	25.6	4	1	2	0	1	0	620	0	0	0	60	2	0	0	0	0	0	1	1	0
895	2008	2	83	28.1	13	2	2	0	1	0	57300	0	1	0	40	2	0	0	0	0	0	1	0	1
896	2008	2	86	26	8	1	2	0	1	1	530	1	0	0	44	3	0	0	0	0	0	1	0	1
897	2008	2	60	31.6	6	1	1	0	1	0	7500	0	0	0	60	2	0	0	0	1	1	1	1	1
898	2008	2	37	29.1	2	1	2	0	0	0	1530	0	0	0	60	1	0	0	0	0	0	1	1	1
899	2008	2	45	29.7	11	1	2	0	1	0	2190	1	0	0	60	3	0	0	1	1	1	1	1	1
900	2008	2	67	27.8	7	4	1	1	1	0	3270	0	1	2	25	8	0	0	0	0	0	1	0	0
901	2008	1	44	24.6	12	2	2	0	1	0	1610	0	0	0	55	2	1	0	1	0	0	1	1	1
902	2008	2	68	29.4	4	1	2	0	0	0	14800	1	0	0	73	2	0	0	0	0	0	1	0	1
903	2008	2	80	25.1	1	1	2	1	1	0	10	0	0	0	60	4	0	0	0	0	0	1	1	1
904	2008	2	94	25.1	10	1	2	1	1	0	17700	0	0	1	55	4	0	0	0	0	0	0	0	1
905	2008	1	62	22	1	1	2	0	1	0	1390	1	0	0		2	1	0	0	0	0	1	0	0
906	2008	2	70	25.5	9	3	1	1	1	0	170	0	0	1	40	6	1	0	1	1	1	1	0	1
907	2008	1	73	28.5	7	1	2	1	1	0	3100	0	0	1	55	5	1	0	1	0	0	1	1	1
908	2008	1	76	28	12	2	2	0	0	0		0	0	0	40	2	0	0	1	0	0	1	1	1
909	2008	2	53	29.7	19	3	1	1	1	0		0	1	2	25	6	0	0	0	1	1	1	0	1
910	2008	2	81	26.6	4	1	2	0	1	0	3220	0	1	2	30	3	1	0	0	0	0	0	1	1
911	2008	2	61	26.8	2	1	2	0	1	0	6090	0	0	0	67	1	0	0	0	0	0	1	0	1
912	2008	2	73	22.9	8	1	2	0	1	0	4050	0	0	2	30	4	1	0	1	0	0	0	1	0
913	2008	1	72	37	9	3	1	0	0	0	65600	0	0	1	50	8	0	0	1	1	1	1	1	1
914	2008	2	41	38.4	7	1	1	0	0	0	26100	1	0	0	50	1	0	0	0	1	1	1	1	1
915	2008	1	79	22.9	15	1	2	1	1	0	220	0	0	0	40	3	0	1	1	0	0	1	0	0
916	2008	2	64	29.1	2	1	2	1	0	0	60	0	0	0	49	3	1	0	1	0	0	1	1	1
917	2008	1	86	22.9	43	1	1	1	1	0	10	0	0	1	39	5	0	0	1	1	1	1	1	0
918	2008	2	89	23.3	5	1	2	1	1	0	1230	0	0	1	35	3	0	0	1	0	0	1	1	0
919	2008	2	61	25.6	3	1	1	0	0	0	20	0	0	0	71	1	1	0	1	0	0	1	1	1
920	2008	2	41	31.2	26	1	1	0	0	0	1750	0	0	0	55	0	0	0	0	1	1	1	1	1
921	2008	2	49	25.9	7	1	1	0	1	0	20300	0	0	0	60	2	0	0	0	1	1	1	0	1
922	2008	2	91	30.4	2	1	2	1	0	0	10	0	0	0	63	3	1	0	1	0	0	1	0	1
923	2008	2	86	28.4	32	2	2	0	0	0	34400	0	0	1	40	3	0	0	1	0	0	1	0	1
924	2008	2	57	24.4	4	1	1	0	0	0	10	0	0	0	65	0	0	0	0	1	1	1	0	1
925	2008	2	56	32	6	1	2	0	0	0	1030	0	0	0	68	1	0	0	0	0	0	1	0	1
926	2008	2	47	19.2	6	1	2	0	0	0	16000	0	0	0	71	2	0	0	1	0	0	0	1	1
927	2009	2	81	30.5	88	1	2	1	1	0	40	0	0	1	60	3	1	0	0	0	0	1	1	1
928	2008	1	92	22.2	19	2	2	0	1	0	3470	0	0	1	40	2	1	1	1	0	0	1	1	1
929	2008	2	78	26.6	18	2	2	1	1	0	4780	0	0	0	66	3	0	0	0	0	0	1	0	1
930	2008	1	73	30.5	24	1	2	1	1	0	90	0	0	1	62	4	1	0	0	0	0	1	1	1
931	2008	2	49	28.1	5	1	2	0	0	0	20	0	0	0	69	2	0	0	0	0	0	1	0	0
932	2008	2	62	20.8	7	2	2	0	0	0	830	0	1	2	40	2	0	0	1	0	0	1	1	1
933	2008	2	70	28.7	9	1	1	0	1	0	1270	0	1	2	59	5	0	0	0	1	1	1	0	0
934	2008	2	59	29.1	6	1	1	0	1	0	8580	0	0	0	46	2	0	0	1	1	1	1	1	1
935	2008	2	58	24.8	9	1	2	0	0	0	13300	1	0	2	42	1	0	0	1	0	0	1	1	1
936	2008	2	66	24.8	1	1	1	0	0	0	20	0	0	0	30	3	0	0	1	1	1	1	1	1
937	2009	1	89	28	24	2	1	0	1	0	52400	0	0	1	30	7	1	0	1	1	1	1	1	1
938	2008	1	35	26.6	6	1	2	1	1	0	5230	0	0	0	60	2	0	0	1	0	0	1	1	0
939	2009	2	74	24.1	17	2	1	0	0	0	2020	0	1	0	55	5	0	0	1	1	1	1	0	1
940	2009	2	64	31.2	5	1	1	1	1	0	350	0	0	0	46	2	0	0	1	1	1	1	1	1
941	2009	1	80	30.5	11	1	1	1	1	1	140	1	0	0	46	5	0	0	1	1	1	1	1	1
942	2009	2	48	22.4	4	1	2	0	0	0	1100	1	0	0	56	7	0	0	1	0	0	1	0	1
943	2009	2	63	25.6	3	1	2	0	0	0	430	1	0	0	49	2	0	0	0	0	0	1	1	1
944	2009	2	52	26.8	2	1	2	1	0	0	80	0	0	0	40	3	1	0	1	0	0	1	1	1
945	2009	1	69	24.2	4	1	2	1	0	0	580	1	0	0	63	3	0	0	0	0	0	1	1	1
946	2009	2	84	26	7	2	2	0	1	0	450	1	0	2	43	4	1	0	1	0	0	1	0	1
947	2009	1	90		0	4	1			0	24300	0	1	2		8		0	0	1	0	1	0	1
948	2009	1	87	19.5	8	2	1	1	1	0	990	0	0	1	35	7	1	0	0	1	0	1	1	0
949	2009	2	72	26.8	26	1	2	0	1	0	310	0	0	2	25	4	0	0	0	0	0	1	0	1
950	2009	1	78	30.9	4	1	2	1	1	0	170	0	0	0	72	3	0	0	1	0	0	1	1	0
951	2009	2	79	26.7	2	2	2	1	1	0	10	0	0	0	57	5	0	0	0	0	0	1	1	1
952	2009	2	56	26.8	4	1	2	0	1	0	2590	1	0	0	51	3	0	0	0	0	0	1	1	1
953	2009	2	86	31.2	19	1	2	0	1	0	100	0	0	2	60	2	0	0	0	0	0	1	1	0
954	2009	2	61	24.3	3	1	2	0	1	0	250	0	0	0	45	3	1	0	1	0	0	1	1	1
955	2009	1	78	35.2	40	4	1	1	1	0	10	1	0	2	50	9	0	0	0	1	1	1	1	1
956	2009	2	43	28.4	8	1	1	0	0	0	150	0	0	0	60	1	0	0	1	1	1	1	0	1
957	2009	1	88	17.3	30	1	2	1	1	0	10	0	0	0	55	4	1	0	1	0	0	1	1	1
958	2009	2	51	23.5	3	1	1	0	1	0	160	1	0	0	56	3	1	0	0	1	1	0	1	1
959	2009	2	61	30.1	22	1	2	0	1	0	930	0	0	0	56	2	0	0	1	0	0	1	1	1
960	2009	1	89	27.6	10	3	2	0	1	0	280	0	0	1	60	5	0	0	1	0	0	1	1	1
961	2009	2	54	20.2	5	1	1	0	0	0	25200	0	0	0	40	2	0	0	1	0	0	1	1	0
962	2010	2	85	22.3	336	2	2	0	1	0	80	0	0	2	49	3	0	0	1	0	1	1	1	1
963	2009	2	102	18.8	20	2	2	1	1	0	9920	0	1	2	30	4	0	1	0	0	0	1	1	0
964	2009	2	87	20.8	4	1	2	1	1	0	2530	0	0	0	67	3	1	1	0	0	0	1	1	1
965	2009	2	95	24.1	3	2	2	0	0	0	2240	0	0	0	34	4	0	0	1	0	0	1	1	1
966	2009	2	56	38.8	2	1	2	0	1	0	1390	0	0	0	66	2	0	0	0	0	0	1	1	1
967	2009	2	76	28.1	11	1	2	0	1	0	4830	0	0	2	63	4	0	0	0	1	1	1	1	0
968	2009	1	89	32.4	11	2	1	1	1	0	100	0	0	1	40	9	0	1	1	1	1	1	0	1
969	2009	1	51	23.8	6	1	2	0	1	0	1020	0	0	0	60	2	0	0	0	0	0	1	1	1
970	2009	2	47	29.7	4	1	2	0	1	0	120	1	0	0	57	3	0	0	0	0	0	1	1	1
971	2009	2	57	27.9	6	1	2	0	1	0	15800	0	0	0	45	2	0	0	1	1	1	1	1	1
972	2009	2	63	34.2	34	4	1	1	1	0	420	0	0	2	20	5	1	0	1	0	0	1	1	1
973	2009	1	57	25.1	7	1	2	0	0	0	38100	0	0	0	65	2	0	0	0	0	0	1	1	1
974	2009	1	77	18.8	12	2	1	0	0	1	890	1	0	1	43	12	0	0	1	0	0	1	1	0
975	2009	2	58	27.8	12	1	1	1	1	0	50	1	0	0	40	5	0	0	1	1	1	1	1	1
976	2009	1	88	25.8	12	3	2	0	1	0	970	0	0	1	28	3	0	0	1	0	0	1	1	0
977	2009	2	65	25	3	1	2	1	1	0	180	0	0	0		5	1	0	0	0	0	1	0	1
978	2009	2	93	26.8	21	1	2	1	1	1	1330	0	0	1	63	5	1	0	1	0	0	1	1	0
979	2009	2	58		2	1	2	0	1	0	1120	0	0	0	60	2	1	0	1	0	0	1	1	1
980	2009	1	87	30.5	4	1	2	1	0	0	370	0	0	0	65	3	0	0	1	0	0	1	1	1
981	2009	2	72	30.4	5	1	2	1	1	0	1740	0	0	0	55	3	0	0	1	0	0	1	1	1
982	2009	2	53	25.7	5	1	2	1	1	1	18800	0	0	0	63	4	0	0	0	0	0	1	0	1
983	2009	2	45	26	6	1	1	0	0	0	90	1	0	2	50	0	0	0	0	1	1	1	0	1
984	2009	2	72	32.4	16	1	2	1	1	0	3410	0	0	2	60	5	0	0	1	1	1	1	1	1
985	2009	2	61		4	1	2	0	0	1	520	1	0	0		3	0	0	0	0	0	1	1	1
986	2009	2	60	24	6	1	1	1	1	0	2100	0	0	0	52	2	0	0	0	1	1	1	1	1
987	2009	2	70	26.5	4	1	2	0	1	0	10200	0	0	0	50	4	1	0	0	0	0	1	1	1
988	2009	2	65	21.6	6	1	2	1	1	0	870	0	0	0	65	3	0	0	1	0	0	1	1	1
989	2009	2	66	27.7	6	1	1	1	1	0	1780	0	0	0	46	4	0	0	0	1	1	1	1	1
990	2009	2	94		11	2	1	0	1	0	5910	0	0	0	15	8	0	0	1	0	0	1	1	1
991	2009	2	72		4	1	1	1	1	0	2100	0	0	0	40	5	0	0	1	1	1	1	1	1
992	2009	1	86	33.1	12	2	2	1	1	0	29700	0	0	0	25	4	0	0	0	0	0	1	1	1
993	2009	2	58	28.1	4	1	1	0	0	0	29200	1	0	0	60	0	0	0	0	1	1	1	0	1
994	2009	1	72	33.8	19	2	1	1	1	0	94400	0	0	0	40	8	0	1	0	1	1	1	1	1
995	2009	2	71		3	1	1	0	1	0	20	0	0	0	65	5	0	0	0	1	1	1	1	1
996	2009	2	43	26.5	0	3	1	0	1	0	30	1	0	0	60	2	0	0	0	1	1	1	1	1
997	2009	2	55	23.1	22	4	1	0	0	0		1	1	2	40	6	0	0	0	0	0	0	0	0
998	2009	1	70	27.4	6	1	1	1	1	0	20	0	0	0	69	6	1	0	0	0	0	1	1	1
999	2009	2	47	27.4	3	1	2	0	0	0	2190	1	0	0	63	1	0	0	0	0	0	1	1	1
1000	2009	2	56	30.9	13	1	2	1	1	0		0	0	1	45	1	0	0	1	0	1	1	1	1
1001	2009	2	87	22.5	53	2	2	1	1	0	450	0	0	1	60	5	0	0	0	0	0	1	1	1
1002	2009	2	81	23	7	1	2	1	1	0	970	0	0	0	25	6	0	0	1	0	0	1	1	0
1003	2009	2	81	28.5	4	2	1	1	0	0	89500	0	0	0	54	10	0	0	0	1	1	1	1	1
1004	2009	1	85	20.7	60	2	2	1	1	0	310	0	0	0	40	4	0	0	0	0	0	1	1	1
1005	2009	2	50	24.5	6	1	2	0	0	0	36000	0	0	0	60	2	0	0	1	0	0	1	1	1
1006	2009	2	38	32.8	1	1	1	0	0	0	7640	1	0	0	76	2	0	0	1	1	1	1	1	1
1007	2009	2	48	27.1	4	1	1	0	0	0	20	1	0	0	72	1	0	0	1	1	1	1	1	1
1008	2009	2	90	28.7	8	1	2	0	0	0	1120	0	0	0	58	5	0	0	1	0	0	1	1	1
1009	2009	2	83	26.2	6	1	2	1	1	0	6400	0	0	0	45	5	0	0	0	0	0	1	1	1
1010	2009	2	87		5	1	1	0	0	0	9180	0	0	0		4	0	0	0	1	1	1	1	1
1011	2009	2	55	39.3	8	1	2	0	0	0	78400	0	0	0	39	2	0	0	1	0	0	1	1	1
1012	2009	2	72	26.1	3	1	1	0	1	0	2000	0	0	0	59	4	0	0	1	1	1	1	1	1
1013	2009	2	93	24.7	5	4	2	0	1	0	53400	0	1	2	45	3	0	0	0	0	0	1	1	1
1014	2009	2	41	27.2	2	1	2	0	0	0	510	0	0	0	65	4	0	0	0	0	0	1	1	1
1015	2009	1	75	18.6	8	1	2	0	0	0	50	0	0	0	40	3	0	0	1	0	0	1	1	0
1016	2009	1	88	26.2	8	1	2	1	1	0	400	0	0	0	50	5	0	0	1	0	0	1	1	1
1017	2009	2	70	25	16	2	2	1	1	1	1790	1	0	0	55	4	0	0	1	0	0	1	0	1
1018	2009	2	58	28.3	11	1	2	1	1	1	190	0	0	1	50	4	0	0	1	0	0	1	1	1
1019	2009	2	60	34	39	4	2	0	1	0	50	0	0	1	45	2	1	0	1	0	0	1	1	1
1020	2009	2	84	23.7	75	1	2	0	1	0		0	0	2	45	3	1	0	0	1	1	1	1	1
1021	2009	2	55	29.8	1	1	1	0	1	0	10	0	0	0		1	0	0	0	1	1	1	0	1
1022	2009	2	63	33.1	11	1	2	1	1	0	1910	0	0	2	35	5	1	0	1	0	0	1	1	0
1023	2009	2	88	24.5	5	2	2	1	1	0	70	0	0	0	50	5	1	0	0	0	0	1	1	1
1024	2009	2	65	28.3	56	4	2	0	0	1	7090	0	0	2	45	3	0	0	1	0	0	1	1	1
1025	2009	2	89	21.5	6	1	2	1	0	0	5120	0	0	0	23	3	1	0	1	0	0	0	1	1
1026	2009	2	59	30.1	4	1	2	1	1	0	200	0	0	0	37	4	1	0	1	0	0	1	1	1
1027	2009	2	78		6	1	2	0	1	0	51300	0	0	0		6	0	1	1	0	0	1	1	1
1028	2009	2	85	25.7	9	1	2	1	0	0	100	0	0	0	20	1	0	1	1	0	0	1	1	1
1029	2009	2	55	23.5	3	1	2	0	0	0	3660	0	0	0	52	2	1	0	0	0	0	1	1	1
1030	2009	2	66	24.9	7	2	2	0	1	0	8410	1	0	1	33	4	1	0	1	0	0	0	1	1
1031	2009	2	81	20.3	3	1	2	0	1	0	930	0	0	0	25	3	0	0	1	0	0	1	1	0
1032	2009	2	54	27.8	8	1	1	0	0	0		0	0	0	60	1	0	0	0	1	1	1	0	1
1033	2009	1	85	25.6	9	2	1	0	1	0	560	0	0	1	29	9	0	0	1	0	0	1	1	0
1034	2009	2	55	31.3	3	1	2	0	0	0	4090	1	0	0	45	4	1	0	0	0	0	1	1	1
1035	2009	2	53	26.8	4	1	2	0	0	0		0	0	0	60	3	0	0	1	0	0	1	1	1
1036	2009	2	51	28.9	5	1	1	0	0	0	25800	0	0	0	45	1	0	0	0	0	0	1	1	1
1037	2009	2	66	24.9	9	4	1	0	1	1	65000	1	1	2	75	9	0	0	0	0	0	1	1	1
1038	2009	1	61	23.8	4	1	2	1	1	0	2800	0	0	0	75	3	0	0	1	0	0	1	1	1
1039	2009	1	58	43.3	16	1	2	0	1	1	3890	0	0	1	64	3	0	0	0	0	0	0	0	1
1040	2009	1	43	24.5	9	1	1	0	0	0	7730	0	0	0	68	1	0	0	0	1	1	0	1	1
1041	2009	2	74	28.9	9	1	1	0	1	0	13200	0	0	1	60	3	0	0	1	1	1	1	0	1
1042	2009	1	49	29.1	7	1	2	0	0	0	2510	0	0	0	56	2	0	0	0	0	0	1	1	1
1043	2009	2	56	34.3	10	1	2	1	1	0	4780	1	0	0	45	2	0	0	0	0	0	1	1	1
1044	2009	1	81	37.3	7	1	1	0	1	0		0	0	0	66	5	0	0	1	0	0	1	1	1
1045	2009	2	53	32	5	1	1	0	1	0	2920	0	0	0	56	1	0	0	0	1	1	1	1	1
1046	2009	2	46	41.5	3	1	2	0	1	0	70	0	0	0	71	1	0	0	1	0	0	1	1	1
1047	2009	2	47	24	7	1	1	0	0	0	180	1	0	0	58	1	0	0	1	1	1	1	1	1
1048	2009	2	68	30.5	4	1	1	1	1	1	8390	1	0	0	58	7	0	0	1	1	1	1	1	1
1049	2009	1	62	28.1	2	1	2	0	0	0	20	0	0	0	71	1	0	0	0	0	0	1	1	0
1050	2009	2	88	23.5	5	2	2	1	1	0	2760	0	0	1	43	6	0	0	0	0	0	1	1	1
1051	2009	2	89	26.4	3	1	2	0	1	0	6580	0	0	0	70	4	0	0	1	0	0	1	1	1
1052	2009	2	55	35.8	4	1	2	1	1	0	20	0	0	0	55	4	0	0	1	0	0	1	1	1
1053	2009	2	54	22.4	5	1	2	1	0	0	7880	0	0	0	67	2	0	0	1	0	0	1	1	1
1054	2009	2	57	23.4	7	1	2	1	1	0	14000	0	0	0	70	5	0	0	1	0	0	1	1	1
1055	2009	2	55	32	3	1	1	1	1	0		1	0	0	60	1	0	0	1	1	1	1	1	0
1056	2009	2	77	24.6	8	1	2	1	0	0	200	0	0	0	63	4	0	0	0	0	0	0	1	0
1057	2009	1	89	25.4	10	2	2	1	1	0	430	0	0	0	35	3	0	0	1	0	0	1	1	1
1058	2009	2	75	24.7	6	1	1	0	1	0	62100	1	0	0	45	4	0	0	1	1	1	1	1	1
1059	2009	2	57	24.4	4	2	1	0	0	0	33200	1	0	0	65	4	0	0	0	1	1	1	1	1
1060	2009	2	58	24.8	7	1	1	0	1	0	40	1	0	0	66	1	0	0	0	1	1	1	1	1
1061	2009	1	87	25.4	7	1	2	0	1	0	18000	0	0	0	60	3	0	0	1	0	0	1	1	0
1062	2009	1	82	31.6	27	1	2	1	1	0	120	0	0	1	60	4	0	0	1	0	0	1	1	1
1063	2009	1	50	24.7	6	1	2	1	1	0	110	1	0	0	70	1	0	0	0	0	0	1	0	1
1064	2009	1	84	22.3	7	3	1	0	1	0	530	0	0	0	48	7	0	0	1	1	1	1	1	1
1065	2009	2	59	26.7	3	1	2	0	1	0	12700	0	0	0	65	2	0	0	0	0	0	1	1	1
1066	2009	1	80	23.6	3	1	2	0	0	0	490	0	0	0	60	3	0	0	0	0	0	1	0	1
1067	2009	1	36	24.6	5	1	2	1	1	0	30	0	0	0	60	3	0	0	1	0	0	1	1	1
1068	2009	2	67	25.4	5	1	2	0	0	0	4070	0	0	0	60	3	0	0	1	0	0	1	1	1
1069	2009	2	84	24.5	15	2	1	0	0	0		0	0	2	34	9	0	0	1	0	0	1	0	1
1070	2009	1	80	22.2	19	2	2	1	1	0	21200	0	0	1	60	2	0	0	1	0	0	1	1	1
1071	2009	2	44	28.1	5	1	2	0	0	0	10400	0	0	0	70	1	0	0	0	0	0	1	1	1
1072	2010	1	92	26.2	110	1	2	0	1	0	60	0	1	1	50	3	0	0	0	0	0	0	1	0
1073	2009	2	85	23.4	4	1	2	0	1	0	3260	0	0	0	60	3	0	0	0	0	0	1	0	1
1074	2009	2	53	27.2	2	1	2	0	1	0	830	1	0	0	71	3	0	0	0	0	0	1	0	1
1075	2009	2	56	18.9	12	1	2	1	0	0	6380	0	0	0	60	1	0	0	0	0	0	1	1	0
1076	2009	2	46	29.9	1	1	2	0	1	0	150	0	0	0	60	1	0	0	0	0	0	1	1	0
1077	2009	1	95	26.6	14	2	1	0	1	0	870	0	0	0	40	8	0	1	1	0	0	1	1	0
1078	2009	1	77	29.7	18	1	2	1	1	0	56600	0	0	0	67	6	1	0	0	0	0	1	1	1
1079	2009	1	91		2	4	2	0	1	0	3400	0	0	2		2	0	0	0	0	0	1	0	1
1080	2009	1	80	21.1	0	1	1	0	0	0	110	0	0	0		4	0	0	0	1	1	1	1	1
1081	2009	2	71	29.7	13	1	2	1	1	0	2890	0	0	0	32	5	0	0	1	0	0	1	1	1
1082	2009	2	88	25.2	24	1	1	1	1	0	1380	0	0	0	47	4	0	0	1	1	1	1	1	1
1083	2009	2	44	28.4	6	1	1	0	0	0	5710	0	0	0	60	1	0	0	0	1	1	1	1	1
1084	2009	2	96	23.1	6	1	2	0	0	0	62500	0	0	0	35	4	1	0	1	0	0	1	1	1
1085	2009	2	81	28.3	13	2	2	1	0	0	40	0	0	2	35	4	0	0	1	0	0	1	1	1
1086	2009	2	50	30.2	3	1	2	0	1	0	10100	0	0	0	70	1	0	0	1	0	0	1	1	1
1087	2009	2	82	24.1	1	4	1	1	0	0	82000	1	1	2	20	10	0	0	0	0	0	1	0	1
1088	2009	2	40	24.8	3	1	2	0	0	0	3170	1	0	0	70	2	0	0	0	0	0	1	0	1
1089	2009	2	59	26.8	6	1	2	0	0	0	240	0	0	0	65	3	0	0	0	0	0	1	0	1
1090	2009	1	55	24.7	4	1	2	0	1	0	10	1	0	0	65	2	0	1	1	0	0	1	1	1
1091	2009	2	81	28.6	12	2	1	0	1	0	250	0	0	2	67	6	0	0	1	0	0	1	1	0
1092	2009	2	59	29.8	10	1	2	0	1	0	30	0	0	0	60	2	0	0	1	0	0	1	0	1
1093	2009	1	82	24.7	9	1	2	1	1	0	210	0	0	0	50	4	1	0	1	0	0	1	1	0
1094	2009	2	79	26.7	7	1	2	0	0	0	2400	0	0	0	60	2	0	0	0	0	0	1	1	1
1095	2009	2	50	29.1	2	1	1	0	0	0	1060	1	0	0	60	1	1	0	0	1	1	1	1	1
1096	2009	2	77	24.6	5	1	1	0	1	0	18700	0	0	0	50	6	0	0	1	1	1	1	1	1
1097	2009	1	74	22.3	11	1	2	1	1	0	3860	0	0	0	55	3	0	0	1	0	0	1	1	0
1098	2009	2	50	25.2	10	1	2	0	1	0		0	0	0	55	5	0	0	0	0	0	1	1	1
1099	2009	1	53	20.7	9	1	1	1	1	0	8730	0	0	1	65	5	0	0	0	1	1	1	1	1
1100	2009	2	47	30.7	5	2	1	0	1	0	7380	0	0	0	60	1	0	0	1	0	0	1	1	1
1101	2009	2	49	28.4	3	1	2	0	1	1	2580	1	0	0	64	3	0	0	1	0	0	1	1	1
1102	2009	1	81	26.7	24	4	2	0	1	0	160	0	0	0	35	4	0	1	1	0	0	1	1	1
1103	2010	1	67	27.2	55	2	2	0	1	0	2200	1	0	2	60	2	0	0	0	0	0	0	1	0
1104	2009	2	53	25	4	1	1	0	0	0	220	0	0	0	55	1	0	0	1	1	1	1	1	1
1105	2009	2	44	22.5	2	1	2	0	0	0	330	0	0	0	68	3	1	0	1	0	0	1	1	1
1106	2009	2	72	24.2	0	1	1	1	1	0	3320	0	0	0	61	6	0	0	0	1	1	1	0	1
1107	2009	1	91	17.8	15	1	2	0	1	0	4170	0	0	0	73	4	0	0	1	0	0	1	1	0
1108	2009	2	63	29.7	6	1	2	1	1	0	40	0	0	0	54	1	0	0	1	0	0	1	1	1
1109	2009	2	58	24.6	2	1	2	0	0	0	50	0	0	0	60	2	0	0	0	0	0	1	1	1
1110	2009	2	68	25.4	6	1	2	0	1	0	1230	1	0	0	45	6	1	0	1	0	0	1	1	1
1111	2009	1	98	20.3	4	2	2	0	1	0	70	0	0	0	67	2	0	0	0	0	0	1	1	0
1112	2009	2	54	25.6	7	1	1	0	0	0	10	0	0	0	60	0	0	0	0	1	1	1	0	1
1113	2009	2	79	22.1	5	1	2	1	1	0	250	0	0	0	69	3	0	0	1	0	0	1	1	0
1114	2009	2	45	25.6	2	1	2	0	0	0	160	0	0	0	60		0	0	0	0	0	1	0	0
1115	2009	2	78	31	4	1	1	0	1	0	120	0	0	0	48	4	1	0	1	0	0	1	1	0
1116	2009	1	59	14.8	8	1	2	0	1	0	13400	1	0	0	70	4	0	0	0	0	0	1	1	1
1117	2009	2	62	32.6	4	1	1	0	0	0	2280	0	0	0	65	3	0	0	0	1	1	1	1	1
1118	2009	2	63	32.5	5	1	2	1	0	0	1960	0	0	0	60	2	0	0	1	0	0	1	0	1
1119	2009	1	95	25.4	6	2	2	0	1	0	70	0	0	1	42	4	0	1	1	0	0	1	1	0
1120	2009	2	58	28.6	5	1	1	0	1	0	13400	0	0	0	60	1	0	0	1	1	1	1	1	1
1121	2009	2	53	26.3	5	1	1	0	0	0	37700	0	0	0	56	1	0	0	1	1	1	1	0	1
1122	2009	1	83	27.5	7	1	1	0	1	0	670	0	0	0	60	7	0	0	1	1	1	1	1	1
1123	2009	2	49	39.7	3	1	2	0	1	0	50	0	0	0	54	2	0	0	0	0	0	1	1	1
1124	2009	1	93	28.4	8	1	2	0	1	0	4740	0	0	0	38	3	0	0	0	0	0	1	0	1
1125	2009	2	53	45.1	7	1	2	1	1	0	80	0	0	2	60	4	1	0	1	0	0	1	1	1
1126	2010	2	59	29.5	18	1	1	1	1	0	2230	0	0	1	40	1	1	0	1	1	1	1	1	1
1127	2010	2	78	30	14	1	1	0	1	0	44900	0	0	0	39	5	1	0	1	1	1	1	1	1
1128	2010	2	63	25.1	7	1	1	0	1	1	130	1	0	0	35	3	0	0	1	1	1	1	0	1
1129	2010	2	68	24.9	15	1	2	0	1	0	3460	0	0	1	50	2	0	0	1	0	0	1	1	0
1130	2010	2	59	35.3	25	2	2	1	1	0		0	0	2	55	3	0	0	1	0	1	1	1	0
1131	2010	2	79	21	4	1	1	0	1	0	60	0	0	0	56	6	0	0	1	1	1	1	1	1
1132	2010	2	80	20.4	5	2	1	0	0	1	10	0	0	0	37	9	0	0	0	0	0	1	0	0
1133	2010	1	90	17.8	12	1	1	1	1	0	21100	0	0	0	42	5	1	0	1	0	0	1	1	0
1134	2010	1	81	22.2	2	1	2	1	1	0	10	0	0	0	67	3	0	0	0	0	0	1	1	1
1135	2010	1	96	20	17	3	1	0	1	0	69400	0	0	1	30	7	1	1	1	1	0	1	1	1
1136	2010	1	85	23.7	5	1	1	0	1	0	1090	0	0	0	50	5	0	0	1	1	1	1	1	1
1137	2010	2	56	24.8	35	1	2	1	1	0	10400	0	0	2	50	3	0	0	1	0	0	1	0	0
1138	2010	2	63	28.4	5	1	2	1	0	0	58600	0	0	0	40	3	0	0	1	0	0	1	0	1
1139	2010	1	90	29.1	9	2	2	0	0	1	1810	0	0	1	55	2	0	0	0	0	0	1	0	0
1140	2010	2	53	26.5	3	1	1	1	1	0	0	1	0	0	60	4	0	0	1	1	1	1	0	1
1141	2010	2	50	22.6	7	1	1	0	0	0	100	1	0	0	48	1	0	0	1	1	1	1	1	1
1142	2010	2	39	29.8	4	1	1	0	0	0	730	0	0	0	71	2	0	0	0	1	1	1	1	1
1143	2010	2	79	22.1	5	1	1	1	1	0	130	0	0	0	43	5	1	0	1	0	0	1	1	1
1144	2010	2	75	28.7	14	2	1	0	1	0	14600	0	0	2	50	6	0	0	1	0	0	1	1	0
1145	2010	1	90	20.4	12	1	2	1	1	0	2260	1	0	0	40	5	1	0	1	0	0	1	1	1
1146	2010	2	90	30.4	6	1	2	0	1	0	3910	0	1	1	42	2	0	1	0	0	0	1	1	0
1147	2010	2	84	25.7	2	1	2	0	1	0	50	0	0	0	63	4	0	0	0	0	0	1	1	1
1148	2010	2	86	22.9	4	1	2	0	1	0	10	0	0	0	71	4	0	0	0	0	0	1	0	1
1149	2010	2	46	26.5	9	1	2	0	1	0	630	1	0	2	61	2	0	0	0	0	0	1	1	0
1150	2010	1	65	24	4	1	2	0	1	0	30	0	0	0	69	5	0	0	0	0	0	1	1	1
1151	2010	2	69	30.8	7	1	2	0	0	0	46500	0	0	0	50	3	0	0	0	0	0	1	1	1
1152	2010	2	53	24.7	3	1	2	0	0	0	2720	0	0	0	65	1	0	0	0	0	0	1	1	1
1153	2010	1	67	25	4	1	1	1	1	0	1420	0	0	0	55	3	1	0	0	1	1	1	1	1
1154	2010	1	88	31.3	10	1	2	0	1	1	350	1	0	0	58	2	0	0	0	0	0	1	0	0
1155	2010	2	46	26.8	6	1	1	0	0	0	2030	0	0	0	60	0	0	0	0	1	1	1	0	1
1156	2010	2	45	39.2	4	1	2	0	1	0	1570	1	0	0	55	2	0	0	1	0	0	1	0	1
1157	2010	2	91	26.5	8	2	2	0	0	0	53200	0	0	0	50	3	0	0	1	0	0	1	0	1
1158	2010	1	31	23.5	3	1	2	1	0	0	9830	0	0	0	70	1	0	0	0	0	0	1	1	0
1159	2010	1	39	21.8	4	1	2	0	0	0	1800	1	0	0	70	1	0	0	0	0	0	1	0	1
1160	2010	2	76	29.7	15	1	1	0	1	0	440	0	0	0	60	4	0	0	0	1	1	1	1	1
1161	2010	1	71	22.4	7	1	1	0	1	0	51300	0	0	0	43	5	0	0	0	1	1	1	1	1
1162	2010	2	49	27.5	3	1	1	0	1	0	1240	0	0	0	60	1	0	0	0	1	1	1	1	1
1163	2010	2	58	34.9	10	2	1	0	1	0	48800	0	0	0	43	3	1	0	0	1	1	1	1	1
1164	2010	2	81	21.7	5	1	2	0	1	0	80	0	0	0	69	4	1	1	1	0	0	1	0	1
1165	2010	2	92		14	1	2	1	1	0	10	0	0	0	71	2	0	0	0	0	0	1	1	1
1166	2010	1	52	24.5	3	1	2	0	0	0	1130	0	0	0	64	1	0	0	0	0	0	1	1	0
1167	2010	2	79	22.2	6	1	2	0	1	0	7100	0	0	0	52	3	0	0	0	0	0	1	1	1
1168	2010	2	81	29.3	6	1	2	1	0	0	1370	0	0	0	40	3	0	0	0	0	0	1	1	1
1169	2010	1	91	17.8	6	2	2	0	1	0	90	0	0	0	46	4	0	0	0	0	0	1	0	0
1170	2010	1	57	27.1	5	1	1	0	0	0	62400	0	0	0	55	1	0	0	0	1	1	1	1	1
1171	2010	1	95	25.4	23	1	2	0	0	0	180	0	0	0	45	2	0	0	0	0	0	1	1	0
1172	2010	1	60	15.4	5	1	2	0	0	0	20	0	0	0	46	2	0	0	0	0	0	0	0	0
1173	2010	2	52	27.8	4	1	2	0	0	0	2210	1	0	0	71	1	0	0	0	0	0	1	0	1
1174	2010	2	94	23.7	10	1	1	0	0	0	16900	0	0	0	40	4	0	0	0	0	0	1	1	0
1175	2010	2	64	29.4	35	1	1	1	1	0	32900	0	0	2	35	1	0	0	1	0	0	1	1	1
1176	2010	1	92	17.2	7	2	2	0	1	0	60	0	0	0	20	4	0	0	1	0	0	1	1	0
1177	2010	1	77	25.8	6	1	1	0	1	0	430	0	0	0	65	4	0	0	0	0	0	1	1	1
1178	2010	2	53	29.6	4	2	1	0	1	0	1230	0	0	0	37	3	0	0	0	1	1	1	1	1
1179	2010	2	98	22	4	1	2	1	1	0	5000	0	0	0	55	3	1	0	0	0	0	1	1	0
1180	2010	1	56	23.4	4	1	1	1	1	0		0	1	2	45	4	0	0	0	1	1	0	0	0
1181	2010	1	65	24.7	0	1	1	0	1	0	20600	0	0	0		3	1	0	0	1	1	1	0	1
1182	2010	2	53	28.1	8	1	2	1	0	0	5030	0	0	0	59	1	0	1	0	0	0	1	1	1
1183	2010	1	48	25.7	10	1	1	0	1	0	900	1	0	0	50	4	0	0	0	1	1	1	1	1
1184	2010	1	68	25.8	7	1	1	1	1	0	10	0	0	0	50	6	0	0	0	0	0	1	1	0
1185	2010	2	72	24.4	7	1	1	0	1	0	8690	0	0	0	60	4	0	1	1	1	1	1	1	1
1186	2010	1	97	19.5	7	2	2	0	1	0	2610	0	0	0	45	3	0	1	1	0	0	1	1	0
1187	2010	1	63	25.3	14	1	1	1	1	0	10100	1	0	0	35	2	0	0	1	1	1	1	1	1
1188	2010	2	85	22	36	1	1	1	1	0		0	0	2	50	5	0	0	0	0	1	1	1	1
1189	2010	2	68	21.3	12	3	2	1	1	0	1670	0	0	1	32	3	0	0	1	0	0	1	1	1
1190	2010	2	57	29.7	12	1	2	0	1	0	40	0	0	0	69	1	0	0	1	0	0	1	1	0
1191	2010	2	65	24.6	9	1	2	1	0	0	80	1	0	0	36	4	0	0	1	0	0	1	1	1
1192	2010	2	69	23.7	3	1	2	0	0	0	1810	0	0	0	67	1	0	0	0	0	0	1	1	1
1193	2011	2	61	19.5	338	1	2	0	1	0	2290	0	1	2	60	2	0	1	0	0	1	1	1	0
1194	2010	2	64	29	5	1	1	0	0	0	180	0	0	1	45	1	0	0	1	1	1	1	1	1
1195	2010	2	52	26.2	9	1	1	0	0	0	13200	0	0	0	65	1	0	0	1	1	1	1	1	1
1196	2010	2	56	26.1	3	1	2	0	1	0	370	0	0	0	67	1	0	0	0	0	0	1	0	1
1197	2010	2	66	27.8	4	1	1	0	1	0	61500	0	0	2	40	3	0	0	0	1	1	1	0	1
1198	2010	2	71	25.3	12	1	1	0	1	0	16200	0	0	0	35	4	0	1	1	0	1	1	1	1
1199	2010	1	63	30	7	1	2	0	0	0	2350	0	0	2	73	1	0	0	0	0	0	1	0	0
1200	2010	2	62	24.8	6	1	2	0	0	0	27500	0	0	0	65	2	0	0	1	0	0	1	1	1
1201	2010	1	75	24.2	5	1	2	0	1	0	750	0	0	0	50	3	0	0	0	0	0	0	1	1
1202	2010	2	46	29.4	4	1	1	0	0	0	25800	0	0	0	64	0	0	0	1	1	1	1	1	1
1203	2010	2	38	23.6	6	1	2	0	0	0	18100	1	0	0	63	1	0	0	1	0	0	1	1	1
1204	2010	2	47	24.7	8	2	1	0	0	0	31300	1	0	0	60	4	0	0	0	1	1	1	0	1
1205	2010	2	55	28.7	7	1	1	0	0	0	3540	0	0	0	60	1	0	0	0	0	1	1	1	1
1206	2010	2	69	26.3	7	1	1	1	0	0	570	0	0	0	25	5	1	0	1	0	0	1	1	1
1207	2010	2	84	27.4	18	1	2	1	1	0	54300	0	0	0	25	5	0	0	1	0	0	1	1	0
1208	2010	2	81	25.8	1	1	2	1	0	0	10	0	0	0	65	3	1	0	0	0	0	1	0	0
1209	2010	2	62	29.4	2	1	2	1	0	0	50	0	0	0	40	2	1	0	1	0	0	1	0	0
1210	2010	2	57	29.3	3	1	2	0	0	0	80	0	0	0	73	3	0	0	0	0	0	1	1	1
1211	2010	1	84	27.3	10	1	2	1	1	0	13900	0	0	1	60	5	1	0	1	0	0	1	1	1
1212	2010	2	64	28.4	8	1	2	1	0	0	120	0	0	0	55	3	1	0	0	0	0	1	1	1
1213	2010	1	100	23.1	4	1	2	0	0	0	2140	0	0	0	60	2	0	0	0	0	0	1	1	0
1214	2010	1	77	22.4	5	1	2	0	0	0	260	0	0	0	65	3	0	0	0	0	0	1	0	1
1215	2010	1	78	24.6	3	1	2	0	1	0		0	0	0	67	3	0	0	0	0	0	1	1	1
1216	2010	2	83	27.8	12	1	2	0	0	0	5850	0	0	0	45	3	0	0	1	0	0	1	1	1
1217	2010	1	84	22.9	5	1	2	1	0	0	610	0	0	0	25	5	0	0	1	0	0	1	1	1
1218	2010	2	80	19.7	32	2	2	0	1	0	10	0	1	2	45	1	0	0	0	0	0	0	0	1
1219	2010	2	58	33.1	8	1	1	0	0	0		0	0	0	46	1	0	0	1	1	1	1	1	1
1220	2010	1	46	18.3	8	1	2	0	0	0	6030	0	0	0	69	1	0	0	1	0	0	1	1	1
1221	2010	2	58	44.3	6	1	1	1	1	0	44700	0	0	0	50	2	1	0	0	1	1	1	1	1
1222	2010	1	82	27.5	4	2	2	1	1	0	280	0	0	0	78	3	0	0	1	0	0	1	1	1
1223	2010	1	88	23.4	31	1	2	0	1	0	33100	0	0	1	35	4	0	0	0	0	0	1	1	1
1224	2010	2	46	27.5	3	1	2	0	0	0	12600	0	0	0	60	1	0	0	0	0	0	0	1	1
1225	2010	1	79	24.1	79	1	2	0	0	0		0	1	2	40	3	0	0	0	0	0	1	1	0
1226	2010	2	55	14.6	11	2	2	0	1	0	13200	0	0	0	66	1	0	0	0	0	0	1	1	1
1227	2010	2	64	28.4	4	1	2	0	1	0	3110	0	0	0	68	2	0	0	1	0	0	1	1	1
1228	2010	1	63	29.9	9	1	2	0	1	0	2600	0	0	0	65	2	0	0	0	0	0	1	1	0
1229	2010	2	72	26.9	4	1	2	0	1	0	590	0	0	0		4	0	0	0	0	0	1	1	1
1230	2010	2	61	38.1	4	1	2	0	1	0	11700	0	0	2	60	2	0	0	0	0	0	1	1	1
1231	2010	2	54	26.3	7	1	2	1	1	0	11700	1	0	0	60	2	0	0	1	1	1	1	1	1
1232	2010	2	58	26.3	2	1	2	0	0	0	290	0	0	0		3	0	0	1	0	0	1	1	1
1233	2010	2	72	29.7	5	1	1	0	0	0	24800	0	1	2	35	5	0	0	0	0	0	0	0	0
1234	2010	2	52	25.3	7	1	1	0	0	0	26400	0	0	0	40	1	0	0	1	1	1	1	1	1
1235	2010	2	72	25.2	8	4	1	0	1	0	15100	0	0	2	45	4	0	0	1	1	1	1	0	1
1236	2010	2	57	33.9	9	2	1	0	0	0	39600	1	0	1	40	2	0	0	1	1	1	1	1	1
1237	2010	2	84	21.1	17	1	2	1	1	0	11700	0	1	0	42	3	0	0	0	0	0	0	0	0
1238	2010	2	62	25.8	17	2	1	0	1	0	76400	1	0	0	42	5	0	0	1	1	1	1	1	1
1239	2010	2	48	44.1	3	1	2	0	1	0	1130	0	0	0	66	1	0	0	1	0	0	1	1	1
1240	2010	1	81	27.5	6	1	2	0	1	0	2130	0	0	0	55	4	0	0	1	0	0	1	1	1
1241	2010	1	100	26.7	4	1	2	0	0	0	90	0	0	2		4	0	0	0	0	0	1	0	1
1242	2010	2	54	28.6	5	1	1	0	0	0	25100	0	0	0	45	1	0	0	0	1	1	1	1	1
1243	2010	2	44	29.1	8	1	1	1	0	0	20300	1	0	0	64	0	0	0	1	1	1	1	1	1
1244	2010	2	54	28.1	7	1	1				16900	0	0	0	60				1	1	1	1	1	1
1245	2010	2	55		0	1	1	0	1	0	320	1	0	0		5	0	0	1	1	1	1	1	1
1246	2010	2	60	27.8	2	1	1	0	1	0	26600	1	0	0	64	1	0	0	0	1	1	1	1	1
1247	2010	1	82	34.1	6	2	2	1	1	0	1920	0	0	2	60	2	0	0	0	0	0	1	1	1
1248	2010	2	69	29.1	3	4	1	0	1	0	54600	1	1	2	20	8		0	0	1	1	1	0	1
1249	2010	1	71	28.7	8	1	2	1	0	0	220	0	0	2	45	3	0	0	1	0	0	1	1	0
1250	2010	2	54	28.4	4	1	2	0	0	0		0	0	0	60	1	0	0	0	0	1	1	1	1
1251	2010	2	44	25.1	5	1	1	0	0	0	10	0	0	0	40	1	0	0	0	1	1	1	1	1
1252	2010	1	78	24.1	16	1	2	1	1	0	610	0	1	2	45	4	0	0	0	0	1	1	1	1
1253	2010	2	85	23.1	2	1	2	1	1	0	40	0	0	2	40	4	0	1	0	0	0	0	1	1
1254	2010	2	66	30.8	4	1	1	1	1	0	72200	0	0	0	60	3	0	0	0	1	1	1	1	1
1255	2010	2	67	29	2	1	2	1	1	0	210	0	0	0		4	0	1	0	0	1	1	1	1
1256	2010	2	73	27.5	3	1	2	0	1	0	100	0	0	2	70	3	0	0	0	0	1	1	1	1
1257	2010	1	90	25.3	3	1	2	0	1	0	3980	0	0	2	31	2	0	0	1	0	0	1	1	1
1258	2010	2	79	24.8	10	3	2	1	1	0	34000	0	0	1	50	3	0	0	0	0	1	1	0	1
1259	2010	1	89	22.3	3	1	2	0	1	0	30	0	0	0	64	3	0	1	0	0	0	1	1	0
1260	2010	2	53	26.8	10	1	1	0	1	0	72700	0	0	0	50	3	0	0	0	1	1	1	1	1
1261	2010	2	52	34	6	4	1	1	1	0	65400	0	0	2	45	3	0	0	0	1	1	1	1	1
1262	2010	1	87	21.6	8	4	1	0	0	0	90	0	0	0	60	4	0	0	0	1	1	1	1	1
1263	2010	2	82	22.2	8	1	1	0	0	0	85000	1	0	2	60	3	0	0	0	1	1	1	0	1
1264	2010	2	80	29.9	0	1	1	1	0	0	620	0	0	0	60	4	1	1	0	1	1	1	1	1
1265	2010	2	72	28	7	1	2	0	0	1	30200	0	0	1	43	3	0	0	0	0	0	1	1	1
1266	2010	1	56	29.4	4	1	2	0	1	0	280	0	0	0	62	4	0	0	0	0	0	1	1	1
1267	2010	2	74	26.6	3	1	2	1	1	0	1110	0	0	0	60	5	0	0	0	0	1	1	0	1
1268	2010	2	82	30	8	1	1	0	1	0	3000	0	0	1	55	3	0	0	0	0	1	1	1	1
1269	2010	2	76	22	6	1	1	1	1	0	170	0	0	0	45	2	0	0	0	0	1	1	1	1
1270	2010	2	77	32.9	13	1	1	0	1	0	48300	0	0	2	45	6	0	0	0	1	1	1	1	0
1271	2010	1	79	25.7	0	3	2	1	1	0	110	0	0	2	55	3	0	0	0	0	0	1	0	0
1272	2010	1	89	23.3	17	1	2	0	1	0	370	0	0	1	57	2	0	0	0	0	1	1	1	1
1273	2010	2	56	29	4	1	2	0	1	0	9150	1	0	0	60		0	0	0	0	1	1	1	1
1274	2010	2	38	28.4	9	1	2	0	0	0	29300	1	0	0	60	3	0	0	0	0	0	1	0	0
1275	2010	1	76	23.6	0	1	2	0	0	0	2620	0	0	0	45	2	0	0	0	0	0	1	0	1
1276	2010	2	56	28.4	2	1	1	0	0	0	64500	0	0	0	49	1	0	0	0	0	0	1	1	1
1277	2010	1	88	25.1	5	1	2	1	1	0	10	0	0	0	50	5	1	1	0	0	0	1	1	1
1278	2010	2	51	26.2	8	1	1	0	0	0	20500	0	0	0	35	1	0	0	1	1	1	1	1	1
1279	2010	2	74	26.6	5	1	2	1	0	0	1760	0	0	0		2	0	0	0	0	0	1	1	1
1280	2010	2	66	31.1	3	1	2	0	0	0	350	0	0	0	60	3	0	0	0	0	1	1	1	1
1281	2010	2	77	26.4	11	1	2	1	1	0	7840	0	1	0	55	3	0	0	1	0	0	0	0	0
1282	2010	2	52	24.8	3	1	2	0	1	0	12800	0	0	0	60	4	0	0	0	0	1	1	1	1
1283	2010	2	74	24.9	4	1	2	1	0	0	19300	0	0	0	55	2	0	0	1	0	1	1	1	1
1284	2010	1	86	30.1	18	1	2	1	1	0	490	0	0	0	40	4	0	0	0	0	0	0	1	0
1285	2010	2	41	21.8	1	1	2	0	1	0	1600	0	0	0	60	3	0	0	0	0	1	1	0	1
1286	2010	2	82	21	3	2	2	0	0	0	10900	0	1	0	36	3	1	0	1	0	0	0	1	1
1287	2010	1	76	23.5	28	1	2	0	1	0		0	0	2	65	2	0	0	1	0	1	1	1	0
1288	2010	2	72	27.4	25	3	2	1	1	0	60	0	0	0	25	4	0	0	1	0	0	1	1	1
1289	2010	1	97	22.3	21	3	2	0	1	0	2650	0	0	1	69	3	1	0	1	0	0	1	1	1
1290	2010	1	84	27.6	6	1	2	0	1	0	130	0	0	0	66	3	0	0	1	0	0	1	1	1
1291	2010	2	46	23.8	3	1	1	0	0	0	57400	1	0	0	45	0	0	0	0	1	1	1	1	1
1292	2010	2	84	22.9	6	1	2	0	1	1	740	0	0	2	50	4	0	0	0	0	0	0	1	0
1293	2010	2	56	27	5	1	1	0	0	0	10	1	0	1	50	0	1	0	0	1	1	1	1	1
1294	2010	2	61	32.8	6	1	2	1	1	0	6110	1	0	0	55	3	0	0	0	0	1	1	1	1
1295	2010	2	79	18.3	10	1	2	0	1	0	130	1	0	0	65	2	0	0	0	0	1	1	1	1
1296	2010	2	100	22.7	9	2	2	1	0	0	2650	0	0	0	25	1	0	0	1	0	0	1	1	1
1297	2010	1	90	24	8	2	2	1	1	0	110	0	0	0	20	5	1	0	0	0	0	1	1	1
1298	2010	1	50		5	1	2	0	0	0	4150	0	0	0		1	0	0	1	0	1	1	1	1
1299	2010	2	79	25	21	1	2	1	1	0	150	0	0	0	71	4	0	0	0	0	1	1	1	1
1300	2010	2	57	31.6	8	2	1	0	1	0		0	0	0	35	4	0	0	1	1	1	1	1	1
1301	2010	1	74	28	2	1	2	0	0	0	650	0	0	0	72	2	0	0	0	0	0	1	1	1
1302	2010	1	74	23.4	15	1	1	0	1	0	1300	0	0	0	45	4	0	0	0	0	0	1	1	0
1303	2010	1	72	33.7	4	1	2	0	1	0	16100	0	0	0	56	3	0	0	1	0	1	1	1	1
1304	2010	1	91	30.8	4	1	2	0	1	0	3510	0	0	0	60	4	0	0	0	0	1	1	1	1
1305	2010	1	84	21.2	14	1	2	1	1	0	9740	0	1	2	35	5	0	0	0	0	1	1	1	1
1306	2010	2	38	28	3	1	1	0	0	0	10800	0	0	0	61	0	0	0	0	1	1	1	1	1
1307	2010	1	75	22.3	5	1	2	0	0	0	220	0	0	0	56	3	0	0	0	0	0	1	1	1
1308	2010	2	84	26	13	1	2	1	0	0	2200	0	0	1	45	2	1	0	0	0	0	1	1	1
1309	2010	1	46	21.4	6	1	1	0	0	0	270	1	0	0	65	1	0	0	0	1	1	1	1	1
1310	2010	2	58	34.3	4	1	1	0	0	0	16100	1	0	0	65	3	0	0	0	1	1	1	1	1
1311	2010	2	57	38.1	4	1	2	0	1	0	1640	0	0	0	60	1	0	0	1	0	0	1	1	1
1312	2010	2	49	25.3	10	1	2	0	0	0		0	0	2	73	0	0	0	0	0	1	1	1	0
1313	2010	2	55	30.4	3	1	2	0	1	0	5330	1	0	0	65	3	0	0	0	0	1	1	1	1
1314	2010	2	78	24.3	6	1	2	1	1	0	18300	0	0	0	60	2	0	0	0	0	1	1	1	1
1315	2010	2	61	33.8	3	1	2	0	1	0	70	0	0	0	58	1	0	0	1	0	0	1	1	0
1316	2010	2	51	28.4	5	1	1	1	0	0	2770	0	0	0	75	1	0	0	0	1	1	1	1	1
1317	2010	2	46	27.8	9	1	1	0	0	0	2520	1	0	1	50	2	0	0	1	1	1	1	1	1
1318	2010	2	70	33.6	6	2	2	0	0	0	160	1	0	0	60	2	0	0	0	0	1	1	1	1
1319	2010	2	63	25.6	3	1	1	0	1	0		0	0	0	41	2	0	0	0	0	0	1	1	1
1320	2010	1	93	24.1	5	1	1	1	1	0	5730	0	0	0	35	4	0	0	0	1	0	1	1	0
1321	2010	2	56	24.8	5	1	1	0	0	0	80	1	0	0	60	0	0	0	1	1	1	1	1	1
1322	2010	2	87	28.4	7	1	2	1	1	0	2610	0	0	0	50	5	0	0	0	0	0	1	1	1
1323	2010	2	43	28.7	5	1	2	0	0	0	30	0	0	0	44	1	0	0	0	0	1	1	1	1
1324	2010	2	64	28.4	3	1	1	1	1	0	70	0	0	2		3	0	0	0	1	1	1	1	1
1325	2010	2	42	31.1	4	1	2	0	0	0	1820	0	0	0	67	1	0	0	0	0	1	1	1	1
1326	2010	2	69	23.7	5	1	2	0	1	0	17300	0	0	0	61	3	0	0	0	0	1	1	1	1
1327	2010	2	75	28.4	7	2	1	0	1	0	10	0	0	0	32	6	0	0	1	1	0	1	1	1
1328	2010	2	74	20.5	39	2	2	0	0	0	700	0	0	0	69	2	0	0	0	0	0	1	0	1
1329	2010	1	69	23.7	4	1	2	0	0	0	44400	0	0	1	49	4	0	0	0	0	0	1	1	1
1330	2010	2	47	32.4	11	1	1	0	1	0	19300	0	0	0	50	1	0	0	0	0	1	1	1	1
1331	2010	2	61	30.8	6	1	1	1	1	0	73600	1	0	0	62	2	0	0	1	1	1	1	1	1
1332	2010	2	72	24.7	5	1	2	0	1	0	2910	0	0	0	70	4	0	0	0	0	1	1	1	1
1333	2010	2	75	31.1	10	1	2	0	0	0	52900	0	0	0	52	1	0	0	0	0	1	1	1	1
1334	2010	2	68	29.3	42	1	2	1	1	1	27700	0	0	2	60	5	1	0	0	0	0	0	1	1
1335	2010	2	60	28.1	8	1	1	0	0	0	56500	0	0	0	46	0	0	1	0	1	1	1	1	1
1336	2010	2	68	30	3	1	2	1	1	0	1650	1	0	0	65	3	0	0	0	0	1	1	1	1
1337	2010	2	77		4	1	1	0	0	0	1970	0	0	0		6	1	0	0	1	1	1	1	1
1338	2010	2	80	27.3	6	1	2	1	1	0	1220	0	0	0	58	3	0	0	1	0	0	1	1	1
1339	2010	1	70	27.3	0	4	1	0	1	0	35300	0	1	2	20	3	0	0	0	0	0	0	1	0
1340	2010	1	83	20.2	3	1	2	0	1	0	100	0	0	0	60	1	0	0	0	0	1	1	1	1
1341	2010	2	62	31.1	7	1	1	0	1	0	46200	0	0	0	48	4	0	0	0	1	1	1	1	1
1342	2010	2	81	20.8	7	2	1	0	0	0	48300	1	0	0	54	2	0	0	0	0	1	1	1	1
1343	2010	2	64	21.6	6	1	1	1	1	0	23700	0	0	0	62	3	0	0	0	1	1	1	1	1
1344	2010	2	77	27.6	15	1	2	0	1	0	9020	0	0	0	55	2	0	0	0	0	0	1	1	1
1345	2010	1	41	25.6	7	1	1	0	0	0	13600	0	0	0	57	2	0	0	0	0	0	1	1	1
1346	2010	2	58	25.6	5	1	1	0	1	0		0	0	0	60	2	0	0	0	1	1	1	1	1
1347	2010	2	56	26.9	8	1	1	0	0	0	4180	0	0	0	39	3	0	0	1	1	1	1	1	1
1348	2010	2	65	26.1	8	1	1	0	0	0	12500	0	0	0	60	2	0	0	0	1	1	1	1	1
1349	2010	2	78	26.1	5	1	1	0	0	0	43300	0	1	2	73	4	0	0	0	1	1	1	0	1
1350	2010	1	49	21.5	3	1	2	1	1	0	19700	1	0	0	60	2	0	0	0	0	1	1	1	1
1351	2010	1	69	23.5	12	1	1	0	0	0		1	0	0	60	2	0	0	0	1	1	1	1	1
1352	2010	2	87	25.4	5	1	2	0	1	0	2870	0	0	0	55	4	0	0	0	0	0	1	1	1
1353	2010	2	61	24.9	4	1	1	0	1	0	30	0	0	0	55	1	0	0	0	1	1	1	0	1
1354	2010	2	59	25.6	3	1	2	0	1	0	2490	0	0	0	50	1	1	0	1	0	0	1	1	1
1355	2010	2	94	22.5	6	2	2	0	1	0	1420	0	1	1	50	2	0	0	0	0	0	1	0	1
1356	2010	2	53	23.7	3	1	1	0	1	0	800	1	0	0	60	1	1	0	0	1	1	1	0	1
1357	2010	2	49	33.2	7	1	1	0	1	0		1	0	0	66	1	0	0	0	1	1	1	1	1
1358	2010	2	71	22.2	13	1	2	1	1	0	20	0	0	0	65	3	0	0	0	0	1	1	0	0
1359	2010	1	82	29	7	1	2	0	1	0	420	0	0	1	55	2	0	0	0	0	0	1	0	0
1360	2010	2	55	30.6	5	1	1	0	0	0	270	1	0	0	65	1	0	0	0	1	1	1	1	1
1361	2010	1	88	20	8	3	1	1	1	0		0	1	1		9	0	0	1	1	0	1	0	0
1362	2010	1	77	18.7	17	1	2	0	1	0		0	0	0	47	3	0	0	1	0	1	1	1	1
1363	2010	1	68	28	8	1	2	1	1	0	3470	0	0	1	45	3	0	0	1	0	0	1	1	1
1364	2010	2	68	26	5	1	2	1	1	0		0	0	0	50	4	0	0	1	0	1	1	1	1
1365	2010	1	76	30.9	0	1	1	1	1	0	30	0	0	0		4	0	0	0	1	1	0	0	1
1366	2010	2	73	26.1	7	1	2	1	0	0	2940	0	0	0	35	2	0	0	1			1	1
1367	2010	2	67	20.4	6	1	2	0	0	0		0	0	0	65	2	0	0	1	0	1	1	1	1
1368	2011	2	57	31	7	1	1	0	1	0	140	0	0	1	70	2	0	0	0	1	1	1	1	1
1369	2011	2	45	40.7	6	1	2	0	0	0	110	0	0	0	62	1	0	0	0	0	1	1	1	1
1370	2011	1	65	35.4	6	1	1	0	1	0	29200	0	0	0	55	4	0	0	0	0	1	1	1	1
1371	2011	2	65	24.6	3	1	2	1	0	0	260	0	0	0	73	4	1	0	0	0	1	1	1	1
1372	2011	2	40	36.6	3	1	1	0	0	0	25900	0	0	0	45	1	0	0	0	1	1	1	1	1
1373	2011	2	78	37.1	7	1	2	0	1	0	590	0	0	0	40	5	0	1	0	0	0	1	0	1
1374	2011	2	61	23.7	96	2	2	1	1	0	120	0	0	0	30	1	0	0	1	0	1	0	1	0
1375	2011	2	77	24.5	5	1	2	0	1	0		0	0	0	55	1	1	1	0	0	1	1	1	1
1376	2011	2	70	31.6	2	1	1	0	0	0	12500	0	0	0	55	3	0	1	0	0	1	1	1	1
1377	2011	1	92		0	1	2	0	1	0		0	0	0		3	0	0	0	0	0	0	0	0
1378	2011	1	82	23.3	7	1	1	1	1	0	720	0	0	0	42	2	0	0	1	1	1	1	1	1
1379	2011	1	85	22.7	25	1	2	0	1	0	680	0	0	0	69	2	0	0	0	0	0	0	1	1
1380	2011	2	74	23.2	13	1	2	0	1	0	40	0	1	1	55	4	0	0	0	0	0	0	1	0
1381	2011	2	55	22.6	4	1	2	1	1	0		0	0	0	72	0	0	0	0	0	1	1	1	0
1382	2011	2	73	25.9	9	1	2	1	1	0	2180	0	0	0	50	2	0	0	0	0	0	1	1	1
1383	2011	2	49	31.7	5	1	2	0	0	0	300	0	0	0	68	3	0	0	0	0	1	1	1	1
1384	2011	2	72	25.6	15	1	2	1	1	0	50	0	0	0	50	4	0	0	1	0	0	0	1	1
1385	2011	2	52	37.6	7	1	1	1	1	0	21100	0	0	0	59	1	0	0	1	1	1	1	1	1
1386	2011	2	85	24	6	1	2	0	1	0	120	0	0	0	62	4	0	0	0	0	1	1	1	1
1387	2011	2	55	23.1	5	1	2	0	1	0	300	0	0	0	69	1	0	0	0	0	1	1	1	1
1388	2011	2	68	32.9	10	1	2	1	1	0	51300	0	0	0	46	3	1	0	1	0	1	1	0	1
1389	2011	2	52	25.9	9	1	2	1	0	0	57900	0	0	1	60	2	0	0	0	0	1	1	1	1
1390	2011	1	84	23.6	7	1	1	0	0	0	5010	0	1	0	50	4	0	0	0	1	1	1	1	1
1391	2011	2	37	37.1	4	1	1	0	0	0	11800	1	0	0	65	2	0	0	0	1	1	1	1	1
1392	2011	2	70	30.5	4	1	1	1	1	0	54700	0	0	0	56	6	0	0	0	1	1	0	0	1
1393	2011	1	77	25.8	16	1	2	0	1	0	80	0	0	0	67	2	0	0	0	0	0	1	0	1
1394	2011	2	54	34.6	8	1	2	0	1	0	2610	0	0	0	48	2	0	0	0	0	1	1	1	1
1395	2011	1	86	24	57	1	2	1	1	0	1000	0	0	0	40	3	1	0	0	0	1	1	0	0
1396	2011	1	51	19.5	4	1	2	0	0	0	1310	0	0	0	60	1	0	1	0	0	0	1	0	1
1397	2011	2	77	31.5	10	1	2	1	1	0	2400	0	0	1	35	3	0	0	1	0	1	1	1	1
1398	2011	1	64	29.6	5	1	2	1	1	0	60	0	0	0	67	3	0	0	0	0	1	1	1	1
1399	2011	2	63	31.9	5	1	2	1	1	0	19700	0	0	0	56	1	0	0	1	0	1	1	1	1
1400	2011	1	47	28	1	1	2	0	1	0		0	0	0	61	1	0	0	0	0	0	1	1	1
1401	2011	2	74	26	3	1	2	0	0	0	20	0	0	0	60	3	0	0	0	0	1	1	1	1
1402	2011	2	94	24.9	3	1	2	0	1	0		0	0	1	65	2	0	0	0	0	0	1	0	1
1403	2011	1	85	25	5	1	2	0	1	0	50	0	0	0	69	2	0	0	0	0	0	1	1	1
1404	2011	1	77	27.9	30	1	1	0	0	0	3100	0	0	0	60	3	0	0	0	1	1	1	0	0
1405	2011	2	65	27.1	21	1	2	1	1	0	14700	0	0	0	39	5	0	0	1	0	1	1	1	1
1406	2011	2	71	30.3	2	1	2	0	1	0		0	0	0	40	2	0	0	0	0	1	1	1	1
1407	2011	1	77	37.1	6	1	2	1	1	0	1410	0	0	0	55	3	0	0	0	0	1	1	1	1
1408	2011	2	51	18.5	3	1	2	0	0	0	140	0	0	0	70	1	0	0	0	0	1	1	1	1
1409	2011	2	83	19.9	3	2	2	0	0	0	1520	0	0	1	63	4	0	0	0	0	1	1	1	1
1410	2011	2	36	27.8	7	1	1	0	0	0	50	0	0	0	40	1	1	0	1	1	1	1	1	1
1411	2011	2	44	29.8	5	1	1	0	0	0	72700	1	0	0	49	1	0	0	0	1	1	1	1	1
1412	2011	1	59	24	4	1	2	0	1	0	13200	1	0	0	69	2	0	0	0	0	1	1	1	1
1413	2011	2	69	29.4	6	1	2	0	0	0	2140	0	0	0	68	2	0	0	0	0	1	1	1	1
1414	2011	2	60	31.9	3	1	2	0	1	0	2970	1	0	0	60	1	0	0	0	0	1	1	1	1
1415	2011	1	79	31.5	14	1	1	0	1	0	56900	0	0	0	59	4	0	0	0	1	1	1	1	1
1416	2011	2	56	24.8	4	1	2	0	0	0	2410	0	0	0	61	2	0	0	0	0	1	1	1	1
1417	2011	2	67	26.1	1	1	2	0	0	0	510	0	0	0	60	3	0	0	0	0	0	1	1	1
1418	2011	2	67	26.3	12	1	2	0	0	0	40	0	0	0	67	3	0	0	0	0	1	1	1	1
1419	2011	1	81	18.7	27	2	2	0	0	0		0	1	0	70	2	0	1	0	0	0	0	0	0
1420	2011	2	87	25.3	13	1	2	1	1	0	600	0	0	0	60	2	0	0	0	0	1	1	1	1
1421	2011	2	40	28.3	6	1	2	0	0	0	700	0	0	0	57	1	0	0	0	0	1	1	1	1
1422	2011	1	75	22.8	6	1	2	0	0	0	30	1	0	0	66	2	0	0	0	0	0	1	0	1
1423	2011	1	48	24.9	18	1	2	0	0	0	66400	1	0	0	50	1	1	0	0	0	0	1	1	0
1424	2011	2	74	28.9	5	1	1	0	1	0	80	0	0	0	40	4	0	0	1	1	1	1	1	1
1425	2011	1	61	19.4	8	1	2	1	1	0	880	0	0	0	60	2	0	1	0	1	1	1	0	1
1426	2011	2	65	32.1	7	1	1	0	1	0	90	0	0	0	55	5	0	0	0	1	1	1	1	1
1427	2011	2	73	21.2	8	1	1	1	1	0	60800	0	0	0	21	5	0	0	1	1	1	1	1	1
1428	2011	1	35	23.2	16	1	2	0	0	0	22200	0	0	2	67	1	0	0	0	0	0	1	0	0
1429	2011	1	85	26	7	1	2	0	1	0	3220	0	0	1	62	2	0	0	0	0	1	1	1	1
1430	2011	2	48	27.2	6	1	1	0	0	0	2500	0	0	0	60	1	0	0	0	1	1	1	0	1
1431	2011	2	60	29.4	6	1	2	0	1	0	10820	0	0	0	60	2	0	0	0	0	1	1	1	1
1432	2011	2	84	26.8	5	2	2	1	1	0	50	0	0	1	50	4	0	0	0	0	0	1	1	1
1433	2011	2	57	27.8	6	1	2	0	0	0	800	1	0	0	45	1	0	0	0	0	1	1	0	1
1434	2011	2	72	30.4	10	1	2	1	1	0	240	0	0	0	64	2	0	0	0	0	1	1	1	0
1435	2011	1	94	22.3	2	1	2	1	1	0		1	0	0	60	4	0	0	0	0	0	1	1	0
1436	2011	2	64	27.2	6	1	2	0	0	0	90	1	0	0	60	2	0	0	0	0	1	1	0	1
1437	2011	2	96	21.5	43	1	2	0	1	0	1930	0	0	0	40	4	0	0	1	0	0	1	1	1
1438	2011	2	83	25.9	4	1	2	1	1	0	33600	0	0	0	32	4	0	0	1	0	1	1	1	1
1439	2011	1	84	23.8	12	1	2	1	1	0	3430	0	0	0	45	1	0	0	0	0	0	1	1	1
1440	2011	2	59	35.3	12	1	1	0	1	0	14600	0	0	0	53	1	0	0	0	1	1	1	1	1
1441	2011	1	71	34.8	7	1	2	1	1	0	1480	0	0	0	67	2	0	0	0	0	0	1	1	0
1442	2011	2	88	24.6	4	1	2	0	0	0	3780	0	0	0	60	3	0	0	0	0	0	1	0	0
1443	2011	1	52	28.3	13	1	2	0	0	0	60	0	0	0	69	2	0	0	0	0	1	1	1	1
1444	2011	1	56	33.1	3	1	2	0	0	0	1200	1	0	0	65	2	0	0	0	0	1	1	1	0
1445	2011	2	89	26	8	1	2	0	0	0	2450	0	0	0	37	2	0	0	1	0	0	1	1	0
1446	2011	2	68	28.4	4	1	2	0	1	0	1740	0	0	0	50	4	1	0	0	0	0	1	0	1
1447	2011	2	62	27.9	13	1	1	1	1	0	330	0	0	0	60	1	0	0	0	0	1	1	1	0
1448	2011	2	76	21.8	7	1	2	0	0	0	4700	0	0	0	65	2	0	0	0	0	1	1	1	1
1449	2011	2	79	28.4	18	1	2	1	1	0	2890	0	0	0	60	3	0	0	0	0	0	1	0	0
1450	2011	2	86	27.4	15	1	2	1	0	0	5240	0	0	0	23	2	0	0	1	0	1	1	0	1
1451	2011	2	46	30.6	5	1	1	0	0	0	23900	0	0	0	50	0	0	0	0	1	1	1	0	1
1452	2011	2	58	36.2	5	1	2	0	1	0	90	0	0	0	60	2	0	0	0	0	1	1	1	1
1453	2011	2	64	32	5	1	2	1	0	0	4190	0	0	0	37	1	0	0	0	0	1	1	0	1
1454	2011	1	75	27.9	14	1	2	1	1	0	1250	0	0	0	40	5	0	0	0	0	1	1	0	1
1455	2011	1	81	29	28	4	2	0	1	0	150	0	0	1	52	6	0	0	0	0	0	1	1	0
1456	2011	2	59	32.4	7	1	2	1	0	0	5630	0	0	0	63	1	0	0	0	0	1	1	1	1
1457	2011	2	51	25.9	6	1	1	0	1	0	73200	1	0	0	60	4	0	0	0	1	1	1	1	1
1458	2011	2	72	25.4	3	1	1	0	0	0	20	1	1	2	74	2	0	0	0	1	1	1	1	1
1459	2011	2	37	25.5	6	1	2	0	0	0	4920	0	0	0	64	1	0	0	0	0	1	1	0	1
1460	2011	1	42	37.6	4	1	2	0	0	0	1730	1	0	0	73	3	0	0	0	0	1	1	1	1
1461	2011	2	54	27.4	4	1	2	0	0	0	180	0	0	0	68	1	0	0	0	0	0	1	1	1
1462	2011	1	65	26.3	3	1	2	0	1	0	380	0	0	0	45	3	0	0	1	0	1	1	1	1
1463	2011	2	91	17.9	5	1	2	1	1	0	1760	0	0	0	70	3	0	0	0	0	0	1	0	0
1464	2011	2	75	28	5	1	1	0	1	0	560	0	0	0	50	7	0	0	0	1	1	1	1	1
1465	2011	2	54	28.4	8	1	2	0	1	0	230	1	0	0	65	1	0	0	0	0	0	1	1	1
1466	2011	2	78	27.8	4	1	2	0	1	0	40800	0	0	0	60	4	0	0	0	0	1	1	1	1
1467	2011	2	79	24.2	19	1	2	0	1	0	980	0	0	0	50	2	0	1	0	0	0	1	0	1
1468	2011	2	53	33.1	4	1	1	0	0	0	450	0	0	0	60	0	0	0	0	1	1	1	1	1
1469	2011	2	66	28.7	17	1	2	1	0	0	7240	0	1	0	50	2	0	0	0	0	0	1	1	0
1470	2011	1	86	22.2	3	1	2	0	0	0	480	0	0	0	60	2	0	0	0	0	1	1	0	1
1471	2011	1	78	24.7	10	1	2	0	1	0	450	0	0	0	45	2	0	0	0	0	1	1	1	1
1472	2011	2	55	27.7	49	4	1	1	1	0		0	0	2	30	6	0	0	0	1	1	1	0	1
1473	2011	2	82	26.1	7	4	1	0	0	0	540	0	1	2	38	5	0	0	0	1	0	1	1	0
1474	2011	2	52	31.6	6	1	1	0	1	0	42700	1	0	0	55	1	0	0	0	1	1	1	1	1
1475	2011	2	71	34.8	2	1	2	0	1	0	2170	0	0	0	60	2	0	0	0	0	1	1	1	1
1476	2011	2	81	26.4	3	1	2	1	1	0	1230	0	0	0	30	5	1	0	1	0	1	1	1	1
1477	2011	2	68	25.1	5	1	1	1	1	0	80	0	0	2	40	4	0	0	0	1	1	1	0	1
1478	2011	2	59	25.2	8	1	1	1	1	0	2320	0	0	0	70	1	0	0	0	0	0	1	0	1
1479	2011	2	84	28.7	9	1	1	1	0	0	60	0	0	2	62	4	0	0	0	1	1	1	0	1
1480	2011	1	100	28.9	17	1	2	0	1	0	800	0	0	1	55	1	0	0	0	0	0	1	1	0
1481	2011	2	65	26.3	1	1	2	0	1	0	40	0	0	0	45	4	0	0	0	0	0	1	1	1
1482	2011	2	64	21.2	5	1	1	0	0	0	1230	0	0	0	50	0	0	1	0	0	0	1	1	1
1483	2011	2	54	25.9	4	1	2	0	1	0	250	1	0	0	60	3	0	0	0	0	1	1	1	1
1484	2011	2	71	30.6	4	1	2	0	1	0	1380	0	0	0	35	4	1	0	1	0	1	1	1	1
1485	2011	2	83	27.4	7	3	1	0	0	0	120	0	0	0	36	9	1	0	0	1	1	1	0	0
1486	2011	2	86	22.4	2	1	2	1	1	0	900	0	0	0	35	3	0	0	0	0	0	1	0	1
1487	2011	2	74	18.4	0	1	2	0	0	0		1	0	0		3	0	0	0	0	0	1	0	1
1488	2011	2	81	18.9	4	1	1	1	1	0	830	0	1	2	35	5	0	0	0	1	1	1	0	1
1489	2011	2	48	27.1	1	1	1	0	0	0	48000	0	0	0	45	1	0	0	0	1	1	1	0	1
1490	2011	1	80	34.3	21	1	2	1	1	0	5750	0	0	0	50	2	0	0	0	0	1	1	0	1
1491	2011	2	80	25.7	7	2	1	0	0	0		0	0	1	40	6	0	0	0	1	1	1	0	1
1492	2011	2	42	29.1	4	1	1	0	1	0	60	0	0	0		3	0	0	0	1	1	1	1	1
1493	2011	2	47	21.4	5	1	2	0	1	0	1300	0	0	0	75	2	0	0	0	0	1	1	1	1
1494	2011	2	65	23.9	2	1	2	0	1	0	50	1	0	0	72	2	0	0	0	0	1	1	1	1
1495	2011	1	91	26.7	7	2	2	0	0	0		0	0	0	56	2	0	0	0	0	0	1	0	0
1496	2011	2	72	27.5	3	1	1	0	0	0	5070	0	0	0	64	2	0	0	0	1	1	1	1	1
1497	2011	2	82	29.4	19	1	1	1	1	0	46300	0	0	0	34	4	0	0	0	1	1	1	1	1
1498	2011	2	66	27.5	5	1	1	0	0	0	70	0	0	0	45	3	0	0	0	1	1	1	1	1
1499	2011	2	68	21.6	11	2	1	0	0	0	13100	0	0	0	34	5	0	0	0	1	1	1	0	1
1500	2011	1	84	20.8	6	1	2	0	1	0	400	0	0	0	70	2	0	0	0	0	1	1	1	1
1501	2011	2	48		1	1	2	0	0	0		0	0	0		1	0	0	0	0	0	1	0	1
1502	2011	2	71	42.5	6	1	1	1	1	0	110	0	0	0	59	4	0	0	0	1	1	1	1	1
1503	2011	2	81	30.5	3	1	2	0	0	0	4250	0	0	0	50	3	0	0	0	0	1	1	0	1
1504	2011	2	43	24.7	17	1	1	0	1	0	65100	0	0	0	40	2	0	0	1	1	1	0	1	1
1505	2011	2	39	26.8	5	1	2	0	0	0	10	1	0	0	61	2	0	0	0	0	1	1	0	1
1506	2011	2	78	24.4	17	1	2	1	1	0	170	0	0	0	62	2	0	0	0	0	0	1	1	0
1507	2011	2	55	25.5	3	1	2	0	1	0	10	1	0	0	62	1	0	0	0	0	1	1	1	1
1508	2011	2	78	28.5	30	1	1	1	1	0	10	0	0	1	70	5	0	1	0	1	1	1	1	1
1509	2011	1	83	22.7	6	1	2	0	1	0	1290	0	0	0	59	1	0	0	0	0	1	1	0	1
1510	2011	2	58	24.8	27	1	1	0	1	0		1	0	0	63	4	0	0	0	1	0	1	1	0
1511	2011	2	69	23.7	5	1	2	0	1	0	1060	0	0	0	50	3	0	0	0	0	1	1	0	1
1512	2011	2	55	25.1	3	1	2	1	0	0	130	0	0	0	66	1	0	0	0	0	1	1	1	1
1513	2011	2	59	25.2	2	1	2	0	1	0	5590	1	0	0	58	3	0	0	0	0	1	1	1	1
1514	2011	2	64	32.7	14	1	1	1	1	0	2060	0	0	0	69	1	0	0	0	1	1	1	0	0
1515	2011	2	70	28.4	1	1	1	1	1	0	3520	0	0	0	45	5	0	0	0	1	1	1	1	1
1516	2011	2	45	29.4	4	1	1	0	0	0	16900	0	0	0	60	3	0	0	0	1	1	1	1	1
1517	2011	2	58		0	1	1	0	1	0		0	0	0		4	0	0	0	0	0	1	0	1
1518	2011	2	64	31.1	2	1	1	1	1	0	160	0	0	0	62	2	0	0	0	1	1	1	1	1
1519	2011	2	67	28.9	7	1	2	1	0	0	2140	0	0	0	60	3	0	0	0	0	1	1	1	1
1520	2011	2	62	27.1	3	1	2	0	0	0	4660	0	0	0	67	1	0	0	0	0	1	1	1	1
1521	2011	2	50	20.5	11	1	1	0	0	0	1240	0	0	0	66	0	0	0	0	1	1	0	1	1
1522	2011	2	64	31.3	4	1	1	1	1	0	380	0	0	0	60	1	0	0	0	1	1	1	1	1
1523	2011	2	64	38.9	5	1	2	0	1	0	5240	0	0	0	72	1	0	0	0	0	1	1	0	1
1524	2011	2	89	33.9	11	2	1	0	0	0	4120	0	0	0	40	2	0	0	0	1	0	1	1	1
1525	2011	2	63	24.9	20	1	2	1	1	0	4270	0	0	2	45	1	0	0	0	0	1	1	1	1
1526	2011	2	66	32.7	5	1	2	0	1	0	50	0	0	0	45	3	0	0	0	0	1	1	1	1
1527	2011	2	70	25.2	4	1	1	0	0	0	20	1	0	0	60	2	0	0	0	1	1	1	1	1
1528	2011	2	65	33.7	1	1	2	1	0	0	10	0	0	0	60	5	0	0	0	0	1	1	0	1
1529	2011	1	72	24.2	9	1	1	0	1	0	40	0	0	0	39	4	0	0	1	1	1	1	1	1
1530	2011	2	78	25.8	3	1	2	0	0	0	10	0	0	0	75	5	0	0	0	0	0	1	0	1
1531	2011	1	79	34.7	11	1	1	1	1	0	4770	0	0	0	45	4	0	0	0	1	1	1	1	1
1532	2011	2	60	26.8	8	1	2	0	1	0	380	1	0	0	60	2	0	0	0	0	1	1	1	1
1533	2011	1	81	22.4	14	1	1	0	1	0	640	0	0	0	50	6	0	0	0	1	1	1	1	1
1534	2011	1	87	25.8	27	1	2	0	0	0	5340	0	0	0	40	3	0	0	1	0	0	0	0	1
1535	2011	1	89	26.9	3	1	1	0	1	0	50	0	0	0	25	4	0	0	1	1	0	1	1	1
1536	2011	1	63	28	10	1	2	1	1	0	4110	0	0	0	67	3	0	0	0	0	1	1	1	1
1537	2011	1	65	24.5	18	1	2	0	0	0	17900	0	0	0	50	4	0	0	0	0	1	1	1	0
1538	2011	2	70	29.7	14	1	2	1	1	0	2870	0	1	0	63	3	1	1	0	0	0	1	0	0
1539	2011	2	48	31.8	13	1	1	1	1	0	10	0	0	0	48	1	0	0	0	0	1	1	1	0
1540	2011	2	83	19.8	3	1	2	0	0	0	3040	0	0	0	20	2	0	0	1	0	1	1	1	1
1541	2011	2	70	24.1	4	1	1	0	0	0	60900	0	0	0	56	2	0	0	0	0	0	1	1	1
1542	2011	2	70	29.8	5	2	1	1	1	0	3790	0	0	0	60	8	0	0	0	1	1	1	1	1
1543	2011	2	54	31.6	6	1	1	0	0	0	4950	1	0	0	45	1	0	0	0	1	1	1	1	1
1544	2011	2	79	27.8	9	1	2	1	1	0	40	0	0	1	44	2	0	1	0	0	1	1	1	1
1545	2011	1	89	35	9	1	2	1	1	0	8590	0	0	0	55	2	0	1	0	0	0	1	1	0
1546	2011	2	60	31.8	6	1	2	1	0	0	5900	0	0	0	60	2	1	0	0	0	1	1	1	1
1547	2011	1	66	26.1	3	1	2	1	1	0	4310	0	0	0	60	1	0	0	0	0	1	1	1	1
1548	2011	2	64	21.7	9	1	2	1	0	0	2300	0	0	0	55	1	0	0	0	0	1	1	0	0
1549	2011	1	94	29.3	8	2	1	0	1	0	98100	0	0	0	60	10	0	0	0	1	1	1	0	1
1550	2011	1	65	20.9	34	1	2	0	1	0	920	0	1	2	58	2	0	0	0	0	1	1	0	1
1551	2011	1	63	29.7	7	1	2	1	0	0	380	0	0	0	67	1	0	0	0	0	1	1	1	1
1552	2011	2	54	28.1	5	1	2	0	0	0	610	0	0	0	66	0	0	0	0	0	1	1	1	1
1553	2011	2	60	25.4	6	1	1	0	1	0	57900	0	0	0	52	4	1	0	0	1	1	1	1	1
1554	2011	1	80	25.2	2	1	2	0	1	0	2610	0	0	0		2	0	0	0	0	1	1	1	1
1555	2011	2	63	24.6	4	1	1	0	0	0	90	0	0	0	26	2	0	0	1	1	1	1	1	1
1556	2011	1	90	17.9	12	2	2	1	1	0	2670	0	0	1	34	3	1	0	0	0	0	1	0	0
1557	2011	1	80	29.6	5	1	2	1	1	0	4400	0	0	0	40	2	0	0	1	0	0	1	1	1
1558	2011	1	89	25.8	5	1	2	0	1	0		0	0	0	44	2	0	0	0	0	1	1	1	1
1559	2011	1	90	23.3	15	1	2	0	1	0	1180	0	0	0	55	4	0	0	0	0	1	1	1	1
1560	2011	2	74	32.9	5	1	2	0	1	0	3740	0	0	0	60	2	0	0	0	0	1	1	1	1
1561	2011	1	57	27	4	1	2	0	1	0	1040	0	0	0	71	1	0	0	0	0	1	1	1	1
1562	2011	1	92	22.2	4	1	2	0	0	0	2460	0	0	0	66	2	0	0	0	0	0	1	1	0
1563	2011	2	65	25.7	9	1	1	0	1	0	160	0	0	0	64	4	1	0	0	1	1	1	0	1
1564	2011	2	61	27.5	5	1	2	0	1	0	7130	0	0	0	67	1	0	0	0	0	1	1	1	1
1565	2011	2	63	31.6	3	1	2	0	0	0	3430	0	0	0	47	1	1	0	1	0	1	1	1	1
1566	2011	1	58	22.3	4	1	1	1	1	0	1490	1	0	0	60	1	0	0	0	1	1	1	1	1
1567	2011	2	75	27.7	6	1	2	0	0	0	250	0	0	0	60	4	1	0	0	0	1	1	0	1
1568	2011	2	87	22.5	5	1	2	0	0	0	37100	0	0	0	60	4	0	0	0	0	1	1	1	1
1569	2011	2	85	22.2	52	1	2	1	1	0	12800	0	0	2	61	5	0	0	0	0	1	1	1	1
1570	2011	2	89	27.2	30	1	2	0	1	0	1020	0	0	1	53	3	0	0	0	0	1	1	1	1
1571	2011	1	51	22.8	3	1	1	0	0	0	60	1	0	0	61	1	0	0	0	1	1	1	1	1
1572	2011	1	86	23.4	8	1	2	1	1	0	230	0	0	0	63	2	0	0	1	0	0	1	1	0
1573	2011	2	72	23.9	17	1	2	0	0	0	370	0	0	0	40	2	0	0	0	0	0	1	1	1
1574	2011	1	83	30.9	8	1	2	0	1	0	850	0	0	0	73	2	0	0	0	0	1	1	1	1
1575	2011	1	78	32.5	13	1	2	0	0	0	10300	0	0	1	50	3	0	0	0	0	0	1	1	1
1576	2011	2	61	25.6	4	1	2	0	1	0	50	0	0	0	75	0	0	0	0	0	1	1	1	1
1577	2011	1	48	21.2	1	1	1	0	0	0		1	0	1	25	2	0	0	1	1	1	1	1	1
1578	2011	2	55	24.4	3	1	2	0	1	0	350	1	0	0	63	3	1	0	0	0	0	1	1	0
1579	2011	2	48	29.4	9	1	1	0	0	0	98600	0	0	0	67	1	0	0	0	1	1	1	1	1
1580	2011	2	70	30.6	3	1	2	0	1	0	20	0	0	0	60	2	0	0	0	0	1	1	1	1
1581	2011	1	76	25.3	15	1	2	1	1	0	250	0	0	1	50	2	0	1	0	0	0	1	1	0
1582	2011	2	61	27.4	4	1	2	0	0	0	1690	1	0	0	56	1	0	0	1	0	1	1	1	1
1583	2011	2	62	22.1	6	1	2	0	1	0	13600	0	0	0	62	1	0	0	0	0	1	1	1	1
1584	2011	2	48	22.6	1	1	2	0	0	0	2080	0	0	0	75	3	1	0	0	0	0	1	1	1
1585	2011	2	74	26.2	4	1	2	0	0	0	1370	0	0	0	70	1	0	0	0	0	1	1	1	1
1586	2011	1	88	27.1	9	1	2	1	1	0	6790	0	0	0	60	6	1	0	0	0	0	1	1	1
1587	2011	2	59	33.2	14	1	2	0	1	0	15000	0	0	1	60	1	0	0	0	0	1	1	1	0
1588	2011	2	69	27.7	6	1	1	1	1	0	50300	1	0	1	58	3	0	0	0	1	1	1	1	1
1589	2011	1	51	18.1	6	1	2	0	0	0	8690	0	0	0	65	1	0	0	0	0	1	1	0	1
1590	2011	2	51	31.3	6	1	1	0	1	0	10	0	1	0	62	2	0	0	0	1	1	1	1	1
1591	2011	2	87	20	9	1	2	0	1	0	4140	0	0	0	52	3	1	0	0	0	1	1	1	1
1592	2011	2	94	19.1	6	2	2	0	1	0	1640	0	0	0	62	4	1	0	0	0	0	1	1	1
1593	2011	2	83	25.9	7	1	2	0	1	0	5470	0	0	0	65	4	0	0	0	0	1	1	1	1
1594	2011	2	78	22.7	24	1	1	1	1	0	5930	0	0	1	36	6	0	0	1	1	0	1	1	1
1595	2011	2	68	24	21	1	1	1	0	0	10000	0	0	2	64	5	0	0	0	1	1	1	1	1
1596	2011	2	62	32.3	4	1	2	1	0	0	90	0	0	0	60	0	0	0	0	0	1	1	1	1
1597	2011	2	82	24.5	5	3	1	1	1	0	460	0	0	1	35	5	0	0	1	1	1	1	1	1
1598	2011	1	90	20.4	2	1	2	1	1	0	60	0	0	0	35	4	1	0	0	0	0	1	1	1
1599	2011	2	60	27.2	4	2	1	0	0	0	6000	1	0	0	55	3	0	0	0	1	1	1	1	1
1600	2011	2	74	30.9	6	2	2	1	0	0	280	0	0	0	20	3	0	0	0	0	0	0	1	1
1601	2011	1	78	23.2	10	1	1	0	1	0	870	0	0	0	43	6	0	0	0	1	1	1	1	1
1602	2011	1	42	18.6	6	1	1	0	0	0	41600	1	0	0	34	1	0	0	0	1	1	1	0	1
1603	2011	1	47	28.3	6	1	2	0	0	0	220	0	0	0	73	1	0	0	0	0	1	1	1	1
1604	2011	1	64	24.6	14	1	2	0	1	0	11600	0	0	0	30	2	1	0	1	0	0	1	0	0
1605	2011	2	49	30.5	4	1	2	0	0	0	1330	0	0	0	53	1	0	0	1	0	0	1	1	1
1606	2011	2	47	26.9	3	1	2	0	1	0	30	1	0	0	47	0	0	0	1	0	1	1	1	1
1607	2011	1	90	20.4	7	1	2	1	1	1	10500	0	0	0	35	3	1	0	0	0	1	1	1	1
1608	2011	2	72	31.3	16	1	1	0	1	0	44000	0	0	1	40	4	0	0	0	1	1	1	0	1
1609	2011	2	84	28.4	5	2	2	0	1	0	7160	0	0	0	40	3	0	1	1	0	0	1	0	1
1610	2012	1	48	25.4	0		2	0	0	0		0	0	0	40	1	0	0	0	0	0	1	0	0

## Sheet: Legend
Legend
Gender	1=woman	2=man
STEMI	1=Yes	2=No
Diabete	1=Yes	0=No
Hypertension	1=Yes	0=No
COPD	1=Yes	0=No
Smoking	1=Yes	0=No
Death	1=Yes	0=No
Mech Ventil	1=non-inv	0=No	2=invasive
previous AMI	1=Yes	0=No
previous Stroke	1=Yes	0=No
ACE_ARB	1=Yes	0=No
ELEG_TR	1=Yes	0=No
Reperfusion	1=Yes	0=No
AAS	1=Yes	0=No
Betablocker	1=Yes	0=No
Thienopyridine	1=Yes	0=No
MV, mechanical ventilation; BMI, body mass index; STEMI, ST-segment elevation myocardial infarction; LVEF, left ventricular ejection fraction. TIMI, thrombolysis in myocardial infarction
ELEG_TR, elegible for reperfusion
